# Supplementary material for: The Gut–Bone Axis: A Systematic Review on the Potential Intervention Pathways for Bone Health
Source: Life (Basel). 2026 May 28;16(6):909. doi: 10.3390/life16060909 (PMC13300829; doi:10.3390/life16060909)
Supplement: Supplementary file 1 [file life-16-00909-s001.zip]

Archive with 4 entries (4 files):
- 2_Canton_cordeiro_Supplementary_Material-2.docx
- __MACOSX/._2_Canton_cordeiro_Supplementary_Material-2.docx
- 3_Canton-Cordeiro-Supplementary_datasets.xlsx
- __MACOSX/._3_Canton-Cordeiro-Supplementary_datasets.xlsx
