# Supplementary material for: The Gut–Bone Axis: A Systematic Review on the Potential Intervention Pathways for Bone Health
Source: Life (Basel). 2026 May 28;16(6):909. doi: 10.3390/life16060909 (PMC13300829; doi:10.3390/life16060909)
Supplement: Supplementary file 1 [file life-16-00909-s001.zip › 3_Canton-Cordeiro-Supplementary_datasets.xlsx]

## Sheet: Description
Dataset 1 - Bacterias
	Bacteria ID: Unique identifier for each bacterial species.
	Bacteria Name: Scientific name of the bacterium, sometimes provided at the genus or species level.
	Origin of the Bacteria: Indicates the origin of the bacteria within the human body (e.g., intestinal, oral).
	Impact on Bone Health: Describes the potential effect of the bacteria on bone health
	Reference: Reference number linked to specific studies supporting the data.
Dataset 2 - Metabolites
	Metabolite ID: Unique identifier for each metabolite.
	Metabolite Name: Name of the metabolite, including specific compounds and compound classes.
	Origin of Metabolite: Indicates whether the metabolite is host-derived, microbiota-derived, plant-derived, or synthetically produced.
	Impact on Bone Health: Describes the effect of the metabolite on bone health, which may be positive, negative, or unspecified. Includes details about mechanisms like immune modulation, hormonal effects, or nutrient absorption.
	Metabolic Pathway: Specifies the metabolic pathway involved
	Reference: Reference number linked to specific studies supporting the data.
Dataset 3 - Probiotics
	Probiotic ID: Unique identifier for each probiotic entry.
	Bacteria Name: Name of the probiotic bacteria, including different strains.
	Origin of Bacteria: Indicates whether the bacteria are native to the intestinal flora, externally sourced, or a probiotic strain.
	Function: Specifies the probiotic's functional role, such as improving bone mineral density, modulating inflammation, or promoting mineral absorption.
	Impact: Describes the effect of the probiotic on bone health, whether positive, protective, or related to bone formation or degeneration.
	Metabolic Pathway: Specifies metabolic pathways influenced by the probiotic, such as SCFA production, cytokine modulation, or immune response pathways.
	Reference: Reference number linked to specific studies supporting the data.
Dataset 4 - Bone ECM Proteins
	Bacteria Name: The scientific name of the bacteria involved in the interaction, which may be provided at the genus or species level.
	Phylobone Code: A unique identifier assigned to the extracellular matrix (ECM) protein within the Phylobone database, specifically identifying the protein associated with the bacteria.
	Metabolite: The name or identifier of the metabolite involved in the interaction between the bacteria and the ECM protein, indicating its influence within this context.
	Reference ID: A reference number linking this specific relationship between bacteria, ECM proteins, and metabolites to the supporting scientific studies.
References (2014-2024)
	ID: A unique identifier for each article in the systematic review.
	Title: The title of the research article, summarizing the main focus or findings.
	Author: The list of authors who contributed to the article, typically formatted as last names with initials.
	Abstract: A brief summary of the article, outlining its purpose, methods, results, and conclusions.
	Year: The year the article was published.
	Keywords: A set of keywords or phrases associated with the article, highlighting main topics or themes for easier search and categorization.
	Journal: The name of the academic journal where the article was published.
	DOI: The Digital Object Identifier for the article, providing a permanent link to its online location.
	URL: The direct link to access the article online, if available.
Updated references 2024-2026	ID: A unique identifier for each article in the systematic review.
	Title: The title of the research article, summarizing the main focus or findings.
	Author: The list of authors who contributed to the article, typically formatted as last names with initials.
	Abstract: A brief summary of the article, outlining its purpose, methods, results, and conclusions.
	Year: The year the article was published.
	Keywords: A set of keywords or phrases associated with the article, highlighting main topics or themes for easier search and categorization.
	Journal: The name of the academic journal where the article was published.
	DOI: The Digital Object Identifier for the article, providing a permanent link to its online location.
	URL: The direct link to access the article online, if available.

## Sheet: Dataset S1 - Bacterias
Bacteria ID	Bacteria Name	Origin of the Bacteria	Impact on Bone Health	Reference
1	Acetanaerobacterium	Native (Intestinal)	Closely related to BMD	647
2	Acidaminococcus spp.	Native (intestinal)	Not specified but related to lipid metabolism	813
2	Acidaminococcus spp.	Native (intestinal)	Not specified but related to lipid metabolism	813
3	Actinobacillus	Native (Intestinal)	Positively associated with osteoporosis	760
4	Actinobacteria	Native (intestinal)	Beneficial effects, including modulation of immune responses potentially linked to bone health via vitamin D pathways.	780
4	Actinobacteria	Native (Intestinal)	Affects bone mass and physiology	33
4	Actinobacteria	Native (Intestinal)	Not specified	34
4	Actinobacteria	Native (Intestinal)		752
4	Actinobacteria	Native (Intestinal)		597
4	Actinobacteria	Native (intestinal)		820
4	Actinobacteria	Native (intestinal)		956
5	Actinobacteriota	Native (intestinal)		510
6	Agathobaculum	Native (Intestinal)		498
7	Agathobaculum butyriciprodu	Native (Intestinal)		498
8	Agathobaculum desmolans	Native (Intestinal)		498
9	Aggregatibacter actinomycetemcomitans	Native (oral)	Known to exacerbate inflammation leading to bone loss	251
10	Akkermansia	Native (intestinal)	Akkermansia is known for its role in maintaining gut barrier integrity and immune regulation, which could indirectly support bone health.	926
10	Akkermansia	Native (intestinal)	Associated with beneficial metabolic effects, potentially influencing bone health through improved gut barrier function	48
10	Akkermansia	Native (intestinal)	Lacking in BMs compared to NCs and BNs, considered related to bone metastasis.	851
10	Akkermansia	Native (Intestinal)		389
10	Akkermansia	Native (Intestinal)		37
10	Akkermansia	Native (Intestinal)		863
11	Akkermansia muciniphila	Native (Intestinal)	Higher load in healthy individuals, potentially related to better bone health​​.	613
11	Akkermansia muciniphila	Native (intestinal)	Produces propionic acid from the digestion of the mucus layer, potentially influencing bone health through its metabolic activities.	929
11	Akkermansia muciniphila	Native (intestinal)		26
11	Akkermansia muciniphila	Native (intestinal)		32
12	Alistipes	Native (Intestinal)	Protective	57
12	Alistipes	Native (Intestinal)		37
12	Alistipes	Native (Intestinal)		765
12	Alistipes	Native (intestinal)		725
13	Allisonella	Intestinal (assumed)	Positive correlation with osteopenia-related markers (P1NP, CTX-1)	915
14	Alloprevotella	Native (intestinal)		612
15	Anaerosporobacter	Native (intestinal)		725
16	Anaerostipes	Native (Intestinal)		765
17	Anaerostipes hadrus	Native (intestinal)	Not specified	706
18	Anaerotruncus	Native (Intestinal)	Closely related to BMD	647
19	Anaerovorax	Native (Intestinal)		860
20	Atopobacter	Native (Intestinal)		777
21	Atopobacter spp.	Native (Intestinal)		752
21	Atopobacter spp.	Native (Intestinal)		597
22	Avibacterium gallinarum	Native (Intestinal)	Associated with disc diseases	34
23	Bacilli	Native (Intestinal)	Mentioned in the context of probiotic effects	327
24	Bacillus	Native (Intestinal)		331
25	Bacillus clausii	Native (Intestinal)	Associated with disc diseases	34
26	Bacillus coagulans	Native (Intestinal)	Associated with disc diseases	34
27	Bacteria producing Short-Chain Fatty Acids (SCFAs)	Native (intestinal)	SCFA, particularly propionic acid, enhances bone formation markers and reduces bone resorption markers in MS patients.	443
28	Bacteroidaceae	Native (intestinal)	Not specified	751
28	Bacteroidaceae	Native (intestinal)	Altered levels in AS patients, potential impact on gut-joint axis influencing bone health	262
28	Bacteroidaceae	Native (Intestinal)		863
29	Bacteroides	Native (Intestinal)	Positively associated with osteoporosis	760
29	Bacteroides	Native (Intestinal)	Osteoporosis mediation	605
29	Bacteroides	Native (intestinal)	Positively correlated with essential amino acids like leucine, valine, and tyrosine, which are important for bone health.	768
29	Bacteroides	Native (intestinal)	More abundant in osteoporosis and osteopenia groups, may influence bone metabolism negatively	861
29	Bacteroides	Native (Intestinal)	Variable effects	41
29	Bacteroides	Native (Intestinal)	Affects bone mass and physiology	33
29	Bacteroides	Native (Intestinal)	Modulates gut-brain-bone axis	875
29	Bacteroides	Native (Intestinal)	Associated with increased bone strength and better trabecular bone structure	554
29	Bacteroides	Native (Intestinal)	Associated with MM, impact on bone health unclear	762
29	Bacteroides	Native (intestinal)	Influences bone resorption and formation, potentially impacting conditions like rheumatoid arthritis .	732
29	Bacteroides	Native (Intestinal)		389
29	Bacteroides	Native (Intestinal)		498
29	Bacteroides	Native (Intestinal)		709
29	Bacteroides	Native (Intestinal)		783
29	Bacteroides	Native (Intestinal)		860
29	Bacteroides	Native (Intestinal)		765
29	Bacteroides	Native (intestinal)		459
29	Bacteroides	Native (intestinal)		820
29	Bacteroides	Native (intestinal)		885
29	Bacteroides	Native (intestinal)		612
30	Bacteroides distasonis	Native (Intestinal)	Neuroinflammatory signaling	821
31	Bacteroides fragilis	Native (Intestinal)	No significant difference	688
31	Bacteroides fragilis	Native (Intestinal)	Also activates Wnt/β-catenin signaling involved in bone formation	958
31	Bacteroides fragilis	Native (intestinal)	Mixed (context-dependent)	949
31	Bacteroides fragilis	Native (intestinal)	Mixed (context-dependent)	949
31	Bacteroides fragilis	Native (Intestinal)		783
31	Bacteroides fragilis	Native (Intestinal)		777
31	Bacteroides fragilis	Native (Intestinal)		752
31	Bacteroides fragilis	Native (Intestinal)		597
31	Bacteroides fragilis	Native (intestinal)		612
32	Bacteroides ovatus	Native (Intestinal)	Risk factor (control)	857
32	Bacteroides ovatus	Native (Intestinal)	Risk factor (control)	869
33	Bacteroides Porphyromonas Prevotella	Native (intestinal)		612
34	Bacteroides spp.	Native (Intestinal)	Mentioned in the context of gut microbiota functions but specific impact on bone health not detailed	848
35	Bacteroides uniformis	Native (intestinal)	Not specified	706
35	Bacteroides uniformis	Native (intestinal)	Found in greater abundance in osteopenia compared to healthy individuals	861
36	Bacteroides vulgatus	Native (Intestinal)	Neuroinflammatory signaling	821
36	Bacteroides vulgatus	Native (Intestinal)		37
37	Bacteroidetes	Native (intestinal)	Associated with musculoskeletal health via gut microbiome balance	847
37	Bacteroidetes	Native (intestinal)	Associated with changes in gut microbiota composition that may influence health through vitamin D interactions.	780
37	Bacteroidetes	Native (Intestinal)		777
37	Bacteroidetes	Native (Intestinal)		860
37	Bacteroidetes	Native (Intestinal)		752
37	Bacteroidetes	Native (Intestinal)		424
37	Bacteroidetes	Native (Intestinal)		597
37	Bacteroidetes	Native (intestinal)		459
37	Bacteroidetes	Native (intestinal)		510
37	Bacteroidetes	Native (intestinal)		820
37	Bacteroidetes	Native (intestinal)		956
37	Bacteroidetes	Native (intestinal)		612
38	Bacteroidetes S24-7	Native (Intestinal)		37
39	Barnesiella	Native (Intestinal)	Risk Factor	57
39	Barnesiella	Native (Intestinal)	Risk Factor	57
40	Bifidobacteria	Native (intestinal)	Associated with beneficial health effects	42
40	Bifidobacteria	Native (intestinal)	Bifidobacteria have been associated with a reduction in inflammatory diseases and might have implications for bone health through systemic immune modulation.	926
41	Bifidobacteria infantis	Native (Intestinal)	Affects brain function	821
42	Bifidobacteriaceae	Native (intestinal)		956
43	Bifidobacterium	Native (intestinal)	Positive impact on bone health by increasing bioavailability of polyphenols	48
43	Bifidobacterium	Native (Intestinal)	Positive regulation	41
43	Bifidobacterium	Increased by C-3102	Associated with positive changes in gut microbiota and may influence bone health indirectly through gut health	716
43	Bifidobacterium	Native (Intestinal)		783
43	Bifidobacterium	Native (Intestinal)		777
43	Bifidobacterium	Native (Intestinal)		331
43	Bifidobacterium	Native (Intestinal)		863
43	Bifidobacterium	Native (Intestinal)		684
43	Bifidobacterium	Native (intestinal)		956
43	Bifidobacterium	Native (intestinal)		885
43	Bifidobacterium	Native (intestinal)		612
44	Bifidobacterium adolescentis	Native (intestinal)	Not specified	706
45	Bifidobacterium bifidum	Native (Intestinal)	Positive correlation with bone health metrics	509
46	Bifidobacterium longum	Native (intestinal)	Not specified	706
46	Bifidobacterium longum	Native (Intestinal)	Neuroinflammatory signaling	821
46	Bifidobacterium longum	Native (intestinal)	Positive	949
46	Bifidobacterium longum	Native (intestinal)	Positive	949
46	Bifidobacterium longum	Native (Intestinal)		783
47	Bifidobacterium spp.	Native (Intestinal)		752
47	Bifidobacterium spp.	Native (Intestinal)		597
48	Blautia	Native (Intestinal)	Positively associated with osteoporosis	760
48	Blautia	Native (Intestinal)		389
48	Blautia	Native (Intestinal)		765
48	Blautia	Native (intestinal)		459
48	Blautia	Native (intestinal)		885
49	Blautia coccoides	Native (Intestinal)	Positive regulation	41
50	Blautia obeum	Native (intestinal)	Not specified	706
51	Blautia producta	Native (Intestinal)	Not specified	34
52	CAG 352	Native (Intestinal)		684
53	Campylobacter	Native (intestinal)	Increased in BNs and BMs compared to NCs, potentially influencing bone metastasis.	851
54	Catenibacterium mitsuokai	Native (Intestinal)	Increased by PrEP	728
55	CHKC1001	Native (intestinal)		510
56	Chloroflexi	Native (intestinal)		820
57	Christensenellaceae	Native (Intestinal)		863
58	Clostridia	Native (intestinal)	More abundant in healthy participants, potentially beneficial for bone health	861
59	Clostridia UCG 014	Native (Intestinal)		684
60	Clostridiaceae	Native (Intestinal)	Positive correlation with calcium absorption	660
60	Clostridiaceae	Native (intestinal)	Not directly specified but involved in study findings	798
60	Clostridiaceae	Native (Intestinal)	Decreased with EE treatment, associated with reduced beneficial gut activities	538
60	Clostridiaceae	Native (intestinal)		612
61	Clostridiales	Native (Intestinal)	Not specified	857
61	Clostridiales	Native (Intestinal)	Not specified	869
61	Clostridiales	Native (Intestinal)		37
61	Clostridiales	Native (intestinal)		725
62	Clostridioides difficile	Native (intestinal)	Not specified	39
63	Clostridium	Native (Intestinal)	Positive correlation with calcium absorption	660
63	Clostridium	Native (intestinal)	Negatively correlated with serum CTX, impacting bone metabolism	798
63	Clostridium	Native (Intestinal)	Promotes regulatory T cells, inhibits osteoclast formation	605
63	Clostridium	Native (Intestinal)	Colonization results in increased accumulation of colonic Tregs, indirectly affecting bone health	958
63	Clostridium	Native (Intestinal)	No direct impact mentioned	468
63	Clostridium	Native (Intestinal)	Influences SCFA production affecting bone health	875
64	Clostridium absonum	Native (Intestinal)		783
65	Clostridium butyricum	Native (intestinal)	Positive	949
65	Clostridium butyricum	Native (intestinal)	Positive	949
65	Clostridium butyricum	Native (Intestinal)	Enhances regulatory T cell differentiation, promoting osteoblast activity and bone health	572
65	Clostridium butyricum	Native (Intestinal)		783
66	Clostridium cluster	Native (Intestinal)	Neuroinflammatory signaling	821
67	Clostridium coccoides	Native (Intestinal)		777
67	Clostridium coccoides	Native (Intestinal)		752
67	Clostridium coccoides	Native (Intestinal)		597
67	Clostridium coccoides	Native (intestinal)		612
68	Clostridium difficile	Native (Intestinal)	Associated with PPI use, enteric infections leading to gut dysbiosis potentially impacting bone health indirectly through gut health disruption	873
68	Clostridium difficile	Native (Intestinal)	Potentially negative due to increased risk of GVHD, disease relapse, or mortality	762
68	Clostridium difficile	Native (intestinal)		921
69	Clostridium Lachnospiraceae	Native (Intestinal)		709
70	Clostridium leptum	Native (Intestinal)	Butyric acid producer, potential impact on bone health not directly stated	762
70	Clostridium leptum	Native (intestinal)	Involved in butyric acid production which is linked to energy metabolism and possibly bone density regulation .	732
70	Clostridium leptum	Native (Intestinal)		752
70	Clostridium leptum	Native (Intestinal)		597
70	Clostridium leptum	Native (intestinal)		612
71	Clostridium perfringens	Native (Intestinal)		783
71	Clostridium perfringens	Native (intestinal)		612
72	Clostridium sensu stricto	Native (Intestinal)		498
73	Clostridium spp.	Native (Intestinal)	Mentioned in the context of gut microbiota functions but specific impact on bone health not detailed	848
73	Clostridium spp.	Intestinal (Native)	Linked to bone destruction in RA	750
74	Clostridium XIV	Native (Intestinal)		498
75	Clostridium XIVa	Native (Intestinal)		860
76	Clostridium XVIII	Native (Intestinal)	Not specified	342
77	Collinsella	Native (Intestinal)	Inversely associated with osteoporosis	760
77	Collinsella	Native (Intestinal)		498
77	Collinsella	Native (intestinal)		612
78	Collinsella aerofaciens	Native (Intestinal)	Increases arthritis severity by enhancing intestinal mucosal permeability	810
79	Coprococcus	Native (Intestinal)	Not specified	857
79	Coprococcus	Native (Intestinal)	Not specified	869
79	Coprococcus	Native (Intestinal)	Not specified	342
79	Coprococcus	Native (Intestinal)		709
79	Coprococcus	Native (Intestinal)		860
79	Coprococcus	Native (Intestinal)		684
80	Coprococcus 3	Native (Intestinal)	Protective	57
81	Coprococcus catus	Native (intestinal)	Not specified	706
82	Coprococcus comes	Native (Intestinal)	Associated with increased appendicular lean mass and bone mineral density	272
82	Coprococcus comes	Native (intestinal)	Not specified	706
83	Defluviitaleaceae	Native (Intestinal)	Closely related to BMD	647
84	Desulfotomaculum spp.	Native (Intestinal)	Mentioned in the context of carbohydrate metabolism with indirect implications for bone health	848
85	Dialister	Native (Intestinal)		37
85	Dialister	Native (intestinal)		725
86	Dialister spp.	Native (Intestinal)	Enriched in patients with osteoporosis compared to healthy controls	848
87	Dorea	Native (Intestinal)	Associated with low BMD	368
87	Dorea	Native (Intestinal)		498
87	Dorea	Native (intestinal)		725
88	Dorea longicatena	Native (Intestinal)	Associated with increased appendicular lean mass and bone mineral density	272
88	Dorea longicatena	Native (intestinal)	Not specified	706
89	Eggerthella	Native (Intestinal)		860
90	Eisenbergiella	Native (Intestinal)		860
91	Enterobacter	Native (intestinal)		612
91	Enterobacter	Native (intestinal)		725
92	Enterobacter cowanii	Native (Intestinal)	Associated with disc diseases	34
93	Enterobacteriaceae	Native (intestinal)		725
94	Enterobacterium	Native (Intestinal)	Mainly in non-PMO	647
95	Enterococci	Native (Intestinal)	Regulation of serotonin	821
96	Enterococcus	Native (intestinal)		459
96	Enterococcus	Native (intestinal)		725
97	Enterococcus faecalis	Native (Intestinal)	TMAO production, associated with increased bone resorption and osteoporosis progression	560
98	Enterococcus spp.	Native (Intestinal)	Supports 5-HT production	41
99	Enteropathogenic Escherichia coli (EPEC)	Native (Intestinal)	Promotes osteolysis	688
100	Enterorhabdus	Native (Intestinal)	Not specified	342
101	Erysipelotrichaceae	Native (intestinal)	Not specified	751
101	Erysipelotrichaceae	Native (intestinal)	Higher in vitamin D deficient group, potentially negative implications on bone health due to inflammation associations.	768
101	Erysipelotrichaceae	Native (intestinal)		885
101	Erysipelotrichaceae	Native (intestinal)		725
102	Escherichia	Native (intestinal)		459
103	Escherichia coli	Native (Intestinal)	Regulation of serotonin	821
103	Escherichia coli	Native (Intestinal)	TMAO production, associated with increased bone resorption and osteoporosis progression	560
103	Escherichia coli	Native (intestinal)	Not specified	39
103	Escherichia coli	Native (intestinal)	Negative	949
103	Escherichia coli	Native (intestinal)	Negative	949
103	Escherichia coli	Native (Intestinal)	Linked to liver disease, indirectly affecting bone health via systemic inflammation	516
103	Escherichia coli	Native (Intestinal)		331
103	Escherichia coli	Native (intestinal)		921
103	Escherichia coli	Native (intestinal)		940
104	Escherichia coli 0157	Native (intestinal)	Not specified	39
105	Escherichia coli F18	Native (intestinal)		252
106	Escherichia coli HB101	Native (intestinal)		252
107	Escherichia coli K12	Native (Intestinal)	Less impact than EPEC	688
108	Escherichia coli Nissle 1917	Native (intestinal)		252
109	Escherichia spp.	Native (Intestinal)	Supports 5-HT production	41
110	Escherichia-Shigella	Native (Intestinal)		389
110	Escherichia-Shigella	Native (Intestinal)		37
110	Escherichia-Shigella	Native (intestinal)		504
110	Escherichia-Shigella	Native (intestinal)		612
111	Eubacterium	Native (Intestinal)		654
112	Eubacterium coprostanoligenes	Native (Intestinal)	Risk Factor	57
113	Eubacterium fissicatena group	Native (Intestinal)	Risk Factor	57
114	Eubacterium hallii	Native (intestinal)	Contributes to butyrate production, which supports bone health through metabolic and immune-regulatory pathways.	929
114	Eubacterium hallii	Native (intestinal)		510
115	Eubacterium hallii group	Native (Intestinal)	Risk Factor	57
116	Eubacterium rectale	Native (Intestinal)	Involved in anti-inflammatory responses and may have positive effects on bone health due to metabolic activities and modulation of immune responses.	641
116	Eubacterium rectale	Native (Intestinal)	Positive regulation	41
116	Eubacterium rectale	Native (intestinal)	Involved in butyrate production, influencing bone health by supporting bone formation and reducing inflammation.	929
116	Eubacterium rectale	Native (intestinal)		612
117	Eubacterium ruminantium	Native (Intestinal)	Protective	57
118	Eubacterium ventriosum	Native (Intestinal)	Protective	57
118	Eubacterium ventriosum	Native (Intestinal)	Associated with increased appendicular lean mass and bone mineral density	272
119	Facklamia	Native (intestinal)	Not directly specified but involved in study findings	798
120	Faecalibacteria	Native (intestinal)	The presence of Faecalibacteria is associated with healthier immune system function, which may contribute to bone health.	926
121	Faecalibacterium	Native (intestinal)	Significant alteration noted in relation to bone turnover markers	798
121	Faecalibacterium	Native (Intestinal)		389
121	Faecalibacterium	Native (Intestinal)		709
121	Faecalibacterium	Native (intestinal)		820
121	Faecalibacterium	Native (intestinal)		26
121	Faecalibacterium	Native (intestinal)		951
121	Faecalibacterium	Native (intestinal)		940
121	Faecalibacterium	Native (intestinal)		504
121	Faecalibacterium	Native (intestinal)		725
122	Faecalibacterium prausnitzii	Native (intestinal)	Not specified	706
122	Faecalibacterium prausnitzii	Native (intestinal)	Associated with beneficial health effects	42
122	Faecalibacterium prausnitzii	Native (Intestinal)	Known for anti-inflammatory effects and potential beneficial impacts on bone health through modulation of immune responses.	641
122	Faecalibacterium prausnitzii	Native (Intestinal)	Produces butyrate, involved in anti-inflammatory processes and bone health	572
122	Faecalibacterium prausnitzii	Native (Intestinal)	Negative correlation with bone health metrics	509
122	Faecalibacterium prausnitzii	Native (intestinal)	Produces butyrate, which has been implicated in bone formation and health through modulation of immune responses and direct effects on bone cells.	929
123	Faecalibacterium spp.	Native (Intestinal)	Enriched in patients with osteoporosis compared to healthy controls	848
124	Firmicutes	Native (intestinal)	Associated with musculoskeletal health via gut microbiome balance	847
124	Firmicutes	Native (intestinal)	Plays a role in gut health, potentially affecting bone health through metabolic and immune pathways linked to vitamin D.	780
124	Firmicutes	Native (Intestinal)	Affects bone mass and physiology	33
124	Firmicutes	Native (Intestinal)	Not specified	34
124	Firmicutes	Native (Intestinal)	Increases bone mass through SCFA production	907
124	Firmicutes	Native (Intestinal)		37
124	Firmicutes	Native (Intestinal)		752
124	Firmicutes	Native (Intestinal)		765
124	Firmicutes	Native (Intestinal)		424
124	Firmicutes	Native (Intestinal)		597
124	Firmicutes	Native (intestinal)		459
124	Firmicutes	Native (intestinal)		510
124	Firmicutes	Native (intestinal)		820
124	Firmicutes	Native (intestinal)		956
124	Firmicutes	Native (intestinal)		612
125	Flavonifractor	Native (Intestinal)		860
126	Fusicatenibacter	Native (Intestinal)	Risk Factor	57
126	Fusicatenibacter	Native (Intestinal)	Risk Factor	57
127	Fusobacteria	Native (Intestinal)		654
128	Fusobacterium	Native (Intestinal)	Closely related to BMD	647
128	Fusobacterium	Decreased by C-3102	Reduction associated with decreased inflammatory markers, potentially beneficial for bone health	716
129	Fusobacterium nucleatum	Native (Intestinal)	Activates Wnt/β-catenin signaling, which is important for bone formation	958
129	Fusobacterium nucleatum	Native (oral)	Involved in the progression of periodontitis and associated bone loss	251
130	Gemmatimonadetes	Native (intestinal)		820
131	General Microbiota	Native (intestinal)	Influences serotonin synthesis	376
132	Genus Bifidobacterium	Native (Intestinal)	Associated with increased left handgrip strength	953
133	Genus Oxalobacter	Native (Intestinal)	Correlated with an increased risk of low back pain (LBP)	953
134	Haemophilus spp.	Native (intestinal)		612
135	Halomonas nitritophilus	Native (Intestinal)	Associated with disc diseases	34
136	Harryflintia	Native (Intestinal)	Enriched in PMO	647
137	Helicobacter pylori	Native (Intestinal)	Procarcinogenic effects potentially influencing bone via systemic inflammation	810
138	Helicobacter species	Native (Intestinal)	Involved in inflammatory processes that could impact bone health	512
139	Holdemanella biformis	Native (Intestinal)	Increased by PrEP	728
140	Intestinibacter	Native (Intestinal)		498
141	Klebsiella	Intestinal (assumed)	Positive correlation with osteopenia-related markers (P1NP, CTX-1)	915
141	Klebsiella	Native (Intestinal)	Linked to inflammation, indirectly affecting bone health	512
141	Klebsiella	Native (Intestinal)	No direct impact on bone health mentioned, enriched in MM patients	762
141	Klebsiella	Native (Intestinal)		389
141	Klebsiella	Native (intestinal)		459
141	Klebsiella	Native (intestinal)		820
142	Klebsiella spp.	Native (intestinal)	Associated with beneficial health effects	42
143	Lachnoclostridium	Native (intestinal)		820
144	Lachnospira	Native (Intestinal)	Protective	57
145	Lachnospiraceae	Native (Intestinal)	Not specified	857
145	Lachnospiraceae	Native (Intestinal)	Not specified	869
145	Lachnospiraceae	Native (Intestinal)	Associated with low BMD	368
145	Lachnospiraceae	Native (intestinal)	Not specified	751
145	Lachnospiraceae	Native (intestinal)	Altered levels in AS patients, influence on inflammation and immune modulation related to bone pathology	262
145	Lachnospiraceae	Native (Intestinal)	Associated with higher bone mineral density	907
145	Lachnospiraceae	Native (Intestinal)		863
145	Lachnospiraceae	Native (intestinal)		956
145	Lachnospiraceae	Native (intestinal)		885
145	Lachnospiraceae	Native (intestinal)		725
146	Lachnospiraceae UCG 004	Native (Intestinal)	Protective	57
147	Lactobacillaceae	Native (intestinal)	Not specified	751
148	Lactobacillus	Native (Intestinal)	Not specified	633
148	Lactobacillus	Native (intestinal)	Associated with beneficial health effects	42
148	Lactobacillus	Native (intestinal)	Enhances intestinal health, possibly beneficial for bone health due to improved nutrient absorption	48
148	Lactobacillus	Native (Intestinal)	Positive regulation	41
148	Lactobacillus	Native (Intestinal)	Discussed in the context of VD3 impact on gut health	327
148	Lactobacillus	Native (Intestinal)	Positive effect on gut health and indirectly on bone metabolism	875
148	Lactobacillus	Native (Intestinal)	Increased with EE treatment, linked to reduced inflammation and potential protection against osteoporosis	538
148	Lactobacillus	Native (Intestinal)		783
148	Lactobacillus	Native (Intestinal)		777
148	Lactobacillus	Native (Intestinal)		331
148	Lactobacillus	Native (Intestinal)		860
148	Lactobacillus	Native (Intestinal)		765
148	Lactobacillus	Native (intestinal)		951
148	Lactobacillus	Native (intestinal)		612
149	Lactobacillus acidophilus	Native (Intestinal)	Promotes bone formation and inhibits bone loss by modulating Treg-Th17 cell balance	958
149	Lactobacillus acidophilus	Native (Intestinal)	Positive correlation with bone health metrics	509
150	Lactobacillus johnsonii N6.2	Native (intestinal)		76
151	Lactobacillus mucosae	Native (Intestinal)	Not specified	34
152	Lactobacillus plantarum	Native (Intestinal)	Positive regulation	41
153	Lactobacillus reuteri	Native (Intestinal)	Decreases number of T lymphocytes, inhibits osteoclast formation	605
153	Lactobacillus reuteri	Native (Intestinal)		783
154	Lactobacillus salivarius	Native (Intestinal)	Neuroinflammatory signaling	821
154	Lactobacillus salivarius	Native (intestinal)		612
155	Lactobacillus spp.	Native (Intestinal)	Lactobacillus species and their metabolites act as immune cell controllers and play a regulatory role in both bone resorption and formation, supporting bone health.	934
155	Lactobacillus spp.	Native (Intestinal)		752
155	Lactobacillus spp.	Native (Intestinal)		597
156	Lactococcus	Native (Intestinal)	Risk Factor	57
156	Lactococcus	Native (Intestinal)	Risk Factor	57
157	Leptotrichia	Native (Intestinal)	Closely related to BMD	647
158	Libanicoccus	Native (Intestinal)		684
159	Limosilactobacillus	Native (Intestinal)		498
160	Limosilactobacillus reuteri	Native (Intestinal)		498
161	Mediterraneibacter	Native (Intestinal)		498
162	Megamonas	Native (intestinal)	Lacking in BMs compared to NCs and BNs, considered related to bone metastasis.	851
162	Megamonas	Native (Intestinal)		389
162	Megamonas	Native (Intestinal)		765
162	Megamonas	Native (intestinal)		504
163	Megamonas spp.	Native (intestinal)	Not specified but related to lipid metabolism	813
163	Megamonas spp.	Native (intestinal)	Not specified but related to lipid metabolism	813
164	Megasphaera	Native (Intestinal)	Associated with low BMD	368
164	Megasphaera	Intestinal (assumed)	Positive correlation with osteopenia-related markers (P1NP, CTX-1)	915
164	Megasphaera	Native (Intestinal)		498
165	Megasphaera spp.	Native (intestinal)	Not specified but related to lipid metabolism	813
165	Megasphaera spp.	Native (intestinal)	Not specified but related to lipid metabolism	813
166	Methanogenic archaea (Methanobacteriaceae)	Native (intestinal)	More abundant in healthy participants, role in bone health not directly stated but may influence gut environment	861
167	Mitsuokella	Native (Intestinal)	Associated with low BMD	368
168	Moraxellaceae	Native (intestinal)	Increased in BNs and BMs compared to NCs, potentially influencing bone metastasis.	851
169	Muribaculaceae	Native (intestinal)	Not specified	751
170	Not specified	Not specified	Not specified	933
171	Odoribacter	Native (intestinal)		612
172	Oscillospira	Native (Intestinal)	Positively associated with osteoporosis	760
172	Oscillospira	Native (intestinal)	Positively correlated with lycopene consumption, which is beneficial for bone health.	768
172	Oscillospira	Native (intestinal)		885
173	Oxalobacteraceae	Native (Intestinal)	Linked with a decreased risk of rheumatoid arthritis (RA)	953
174	Pantoea	Native (intestinal)	Negatively correlated with lycopene consumption, implications on bone health unclear but possibly negative.	768
175	Parabacteroides	Native (Intestinal)	Increased with SCF dose	660
175	Parabacteroides	Native (Intestinal)	Enriched in PMO	647
175	Parabacteroides	Native (Intestinal)		709
175	Parabacteroides	Native (Intestinal)		860
175	Parabacteroides	Native (intestinal)		459
176	Parabacteroides distasonis	Native (intestinal)	Found in greater abundance in osteopenia compared to healthy individuals	861
177	Peptococcus	Native (intestinal)		510
178	Peptostreptococcaceae	Native (intestinal)	Not directly specified but involved in study findings	798
179	Phascolarctobacterium	Native (Intestinal)	Protective	57
179	Phascolarctobacterium	Native (Intestinal)	Positively associated with osteoporosis	760
179	Phascolarctobacterium	Native (intestinal)		510
180	Phascolarctobacterium spp.	Native (Intestinal)	Mentioned in the context of gut microbiota functions but specific impact on bone health not detailed	848
181	Porphyromonadaceae	Native (intestinal)	Altered levels in AS patients, potential impact on gut-joint axis influencing bone health	262
182	Porphyromonas	Native (Intestinal)		37
183	Porphyromonas gingivalis	Native (oral)	Key pathogen in periodontitis, contributes to bone loss	251
183	Porphyromonas gingivalis	Pathogenic (Oral)		589
183	Porphyromonas gingivalis	Native (oral)		930
184	Prevotella	Native (Intestinal)	Mainly in non-PMO	647
184	Prevotella	Native (intestinal)	Not directly specified but involved in study findings	798
184	Prevotella	Native (Intestinal)	Negative regulation	41
184	Prevotella	Native (Intestinal)	No direct association found with bone parameters in the study	554
184	Prevotella	Native (Intestinal)		37
184	Prevotella	Native (Intestinal)		777
184	Prevotella	Native (Intestinal)		684
184	Prevotella	Native (intestinal)		820
184	Prevotella	Native (intestinal)		504
184	Prevotella	Native (intestinal)		612
185	Prevotella 9	Native (Intestinal)		389
186	Prevotella copri	Native (Intestinal)	Increases severity of new-onset RA	810
186	Prevotella copri	Native (intestinal)		930
186	Prevotella copri	Native (intestinal)		612
187	Prevotella melaninogenica	Native (oral)		930
188	Prevotella nigrescens	Native (oral)		930
189	Prevotella oris	Native (oral)		930
190	Prevotella pallens	Native (Intestinal)	Associated with disc diseases	34
190	Prevotella pallens	Native (oral)		930
191	Prevotella spp.	Native (intestinal)	Not specified but related to lipid metabolism	813
191	Prevotella spp.	Native (intestinal)	Not specified but related to lipid metabolism	813
191	Prevotella spp.	Native (intestinal)	Associated with beneficial health effects	42
191	Prevotella spp.	Native (Intestinal)		752
191	Prevotella spp.	Native (Intestinal)		597
192	Prevotella tannerae	Native (Intestinal)	Associated with disc diseases	34
192	Prevotella tannerae	Native (oral)		930
193	Prevotellaceae	Native (Intestinal)	Not specified	342
193	Prevotellaceae	Native (intestinal)	Decreased abundance in AS patients, potential roles in inflammatory processes affecting bone health	262
194	Prevotellaceae UCG 001	Native (intestinal)		510
195	Propionibacterium granulosum	Native (Intestinal)	Not specified	34
196	Proteobacteria	Native (intestinal)	Often associated with negative health outcomes, could influence bone health indirectly through inflammatory pathways influenced by vitamin D levels.	780
196	Proteobacteria	Native (Intestinal)		777
196	Proteobacteria	Native (Intestinal)		752
196	Proteobacteria	Native (Intestinal)		597
196	Proteobacteria	Native (intestinal)		459
196	Proteobacteria	Native (intestinal)		510
196	Proteobacteria	Native (intestinal)		820
197	Pseudomonas stutzeri	Native (Intestinal)	Associated with disc diseases	34
198	Pseudomonas veronii	Native (Intestinal)	Associated with disc diseases	34
199	Raoultella	Native (Intestinal)		860
200	Rikenellaceae	Native (intestinal)	Not specified	751
200	Rikenellaceae	Native (intestinal)	Altered levels in AS patients, potential impact on gut-joint axis influencing bone health	262
200	Rikenellaceae	Native (intestinal)		885
201	Rikenellaceae RC9	Native (intestinal)		510
202	Romboutsia	Native (Intestinal)		389
203	Roseburia	Native (Intestinal)	Protective	57
203	Roseburia	Native (Intestinal)	Involved in butyrate production, influences bone metabolism positively	572
203	Roseburia	Native (Intestinal)		684
203	Roseburia	Native (intestinal)		956
203	Roseburia	Native (intestinal)		26
204	Roseburia intestinalis	Native (intestinal)	More abundant in osteopenic participants, potential roles in gut and bone health	861
205	Roseburia spp	Native (intestinal)		951
206	Roseburia spp.	Native (intestinal)	Not specified	706
206	Roseburia spp.	Native (Intestinal)	Associated with beneficial impacts on bone health, possibly through similar mechanisms as other butyrate-producing bacteria.	641
206	Roseburia spp.	Native (Intestinal)	Mentioned in the context of gut microbiota functions but specific impact on bone health not detailed	848
207	Rothia	Native (Intestinal)	Butyric acid producer, potential impact on bone health not directly stated	762
207	Rothia	Native (intestinal)	Associated with metabolic processes that could impact bone health, although specific effects on bone are not detailed .	732
208	Ruminococcaceae	Native (intestinal)	Not specified	751
208	Ruminococcaceae	Native (intestinal)	Associated with beneficial health effects	42
208	Ruminococcaceae	Native (intestinal)	Altered levels in AS patients, influence on inflammation and immune modulation related to bone pathology	262
208	Ruminococcaceae	Native (Intestinal)	Influences bone mass and health through SCFA levels	907
208	Ruminococcaceae	Native (Intestinal)		37
208	Ruminococcaceae	Native (Intestinal)		863
208	Ruminococcaceae	Native (intestinal)		725
209	Ruminococcaceae other	Native (Intestinal)	Inversely associated with osteoporosis	760
210	Ruminococcaceae UCG 002	Native (Intestinal)	Risk Factor	57
211	Ruminococcaceae UCG 003	Native (Intestinal)	Protective	57
212	Ruminococcus	Native (Intestinal)	Associated with low BMD	368
212	Ruminococcus	Native (Intestinal)		654
212	Ruminococcus	Native (Intestinal)		765
212	Ruminococcus	Native (intestinal)		885
213	Ruminococcus bromii	Native (intestinal)	Not specified	706
213	Ruminococcus bromii	Native (Intestinal)	May influence bone health positively through its metabolic byproducts and immune system interactions.	641
213	Ruminococcus bromii	Native (intestinal)	Involved in the production of butyrate, a short-chain fatty acid important for bone health and immune function.	929
214	Ruminococcus gauvreauii	Native (Intestinal)	Protective	57
215	Ruminococcus spp.	Native (Intestinal)	Mentioned in the context of gut microbiota functions but specific impact on bone health not detailed	848
216	Ruminococcus torques	Native (intestinal)	Not specified	706
217	S24-7 family	Native (intestinal)	Not directly specified but involved in study findings	798
218	Saccharopolyspora	Native (Intestinal)	Not specified	34
219	Segmented Filamentous Bacteria (SFB)	Native (intestinal)	Induces intestinal Th17 cell expansion, which negatively impacts skeletal maturation by influencing bone resorption processes.	769
220	Sellimonas	Native (Intestinal)	Risk Factor	57
221	Short-chain fatty acid producers	Intestinal (Native)	Possible positive impact on bone health	750
222	SMB53 genus	Native (intestinal)	Not directly specified but involved in study findings	798
223	Sphingomonas yabuuchiae	Native (Intestinal)	Not specified	34
224	Spirochaetes	Native (intestinal)		459
225	Staphylococcus aureus	Pathogenic (Oral)		589
226	Staphylococcus epidermidis	Native (Intestinal)	Not specified	34
227	Streptococcus	Native (Intestinal)	No direct impact on bone health mentioned, enriched in MM patients	762
227	Streptococcus	Native (intestinal)	Increased in breast cancer patients with no metastasis (BNs) and those with bone metastasis (BMs) compared to normal controls (NCs), potentially influencing bone metastasis.	851
227	Streptococcus	Native (Intestinal)		37
227	Streptococcus	Native (intestinal)		459
228	Streptococcus agalactiae	Native (Intestinal)	Reduced by PrEP	728
229	Streptococcus alactolyticus	Native (Intestinal)	Associated with disc diseases	34
230	Streptococcus anginosus	Native (Intestinal)	Associated with disc diseases	34
231	Streptococcus mitis	Native (Intestinal)	Reduced by PrEP	728
232	Streptococcus oralis	Native (Intestinal)	Reduced by PrEP	728
233	Streptococcus species	Native (Intestinal)	Overgrowth associated with PPI use, potentially impacting gut health and indirectly influencing bone health	873
234	Streptococcus spp.	Native (Intestinal)	Supports 5-HT production	41
235	Subdoligranulum	Native (Intestinal)	Protective	57
235	Subdoligranulum	Native (Intestinal)		684
235	Subdoligranulum	Native (intestinal)		510
235	Subdoligranulum	Native (intestinal)		725
236	Subdoligranulum spp.	Native (intestinal)	Not specified	706
237	Succiniclasticum	Native (intestinal)		725
238	Sutterella	Native (intestinal)		459
238	Sutterella	Native (intestinal)		510
238	Sutterella	Native (intestinal)		885
239	Synergistetes	Native (intestinal)		820
240	Tannerella forsythia	Native (oral)	Associated with tissue breakdown and bone loss in periodontitis	251
241	Tenericutes 124-7	Native (Intestinal)		37
242	Tenericutes ML615J-28	Native (Intestinal)		37
243	Terrisporobacter	Native (Intestinal)		684
244	Treponema denticola	Native (oral)	Part of the complex that drives periodontal disease and bone loss	251
245	Turicibacter sanguinis	Native (Intestinal)	Increased by PrEP	728
245	Turicibacter sanguinis	Native (Intestinal)	Potential role in gut barrier integrity and bone health	512
246	Various Gut Microbiota	Native (Intestinal)	Regulates post-natal skeletal development, bone aging, and pathologic bone loss	955
247	Veillonella	Native (Intestinal)	Enriched in PMO	647
247	Veillonella	Native (Intestinal)		860
247	Veillonella	Native (intestinal)		459
248	Veillonellaceae	Native (intestinal)	Not directly specified but involved in study findings	798
248	Veillonellaceae	Native (intestinal)	Higher in vitamin D deficient group, potentially negative implications on bone health due to inflammation associations.	768
248	Veillonellaceae	Native (intestinal)	Decreased abundance in AS patients, potential roles in inflammatory processes affecting bone health	262
248	Veillonellaceae	Native (intestinal)		885
249	Veillonellaceae other	Native (Intestinal)	Inversely associated with osteoporosis	760
250	Verrucomicrobia	Native (intestinal)		459

## Sheet: Dataset S2 - Metabolites
Metabolite ID	Metabolite Name	Origin of Metabolite	Impact on Bone Health	Metabolic Pathway	Reference
1	2-hydroxy-4-methylthiobutyric acid, lactic acid, phosphoric acid	Microbiota-derived (specific bacteria not mentioned)	Increased tibia mineral deposition, improved bone quality	Involved in acidifying drinking water, influencing pH and nutrient absorption in the gut	721
2	3-Hydroxyanthranilic Acid (3-HAA)	Microbiota-derived and Host-derived	Positive impact on bone health	Kynurenine pathway (Trp catabolism)	196
3	3-Hydroxykynurenine	Microbiota-derived	No significant impact on P1NP or CTX	Not specified	673
4	3-Hydroxykynurenine (3-HK)	Microbiota-derived and Host-derived	Negative impact, increases oxidative stress	Kynurenine pathway (Trp catabolism)	196
5	3-Methyl-2-Oxindole	Microbiota-derived	Positive relationship with P1NP	Not specified	673
6	3-Phenylpropanoic acid	Microbiota-derived (from dietary polyphenols)	Potential association with bone mineral density (BMD)	Microbial catabolism of polyphenols	846
7	3′-sialyllactose (3′-SL)	Host-derived (from human milk)	Promotes neonatal bone and brain development	Carbohydrate metabolism	636
8	4-Ethylphenol sulfate	Microbiota-derived (intestinal saprophytes)	Regulates behavior, implications for systemic health possibly affecting bone	Not specified	929
8	4-Ethylphenol sulfate	Microbiota-derived	Indirect effects on behavior and systemic health, potential secondary impact on bone	Produced by intestinal saprophytes	929
9	6′-sialyllactose (6′-SL)	Host-derived (from human milk)	Promotes neonatal bone and brain development	Carbohydrate metabolism	636
10	Acetate	Microbiota-derived	Modulates DC hematopoiesis and functionality in bone marrow during allergic airway inflammation	Fermentation by gut bacteria	926
10	Acetate	Microbiota-derived	Modulates immune cell development in bone marrow, could influence bone health	SCFA production through fermentation	926
11	Acetic acid	Microbiota-derived (from gut bacteria)	Part of SCFAs, associated with higher bone mineral density in low-altitude groups	Fermentation of dietary fibers	52
12	Adenosine triphosphate (ATP)	Not specified	Impacts hematopoietic stem cell migration	high levels can lead to apoptosis affecting bone marrow homeostasis	121
13	Adiponectin	Host-derived (adipose tissue)	Promotes bone formation	inhibits osteoclast activity.	752
13	Adiponectin	Host-derived (adipose tissue)	Modulates bone remodeling, effects on osteoclasts	Adipose secretion, affects bone via signaling pathways affecting resorption	468
13	Adiponectin	Host-derived (adipose tissue)	Contributes to inflammatory environment, potentially detrimental to bone health	Adipokine signaling	197
14	all-trans-retinoic acid (tRA)	Host-derived	Pre-treatment with tRA exacerbated pristane-induced glomerulonephritis	post-treatment with tRA exerted immunosuppressive effects beneficial for renal health.	450
15	Alpha-D-glucose	Host-derived (metabolic)	Positive association with BMD through energy metabolism	Carbohydrate metabolism	846
16	Amino Acids	Not specified	Associated with bone formation (P1NP)	Various amino acid pathways	673
16	Amino Acids	Host-derived	Associated with bone health	potential therapeutic targets	351
17	Anthranilic Acid (AA)	Microbiota-derived and Host-derived	Negative impact on bone health	Kynurenine pathway (Trp catabolism)	196
18	Apigenin	Host-derived (various plants)	Anti-inflammatory effects could indirectly impact bone health.	Not specified	145
19	Baicalin	Microbiota-derived (Scutellaria baicalensis)	Anti-inflammatory properties may influence bone health.	Not specified	145
20	Beta-glucans	Microbiota-derived (from Ganoderma lucidum and Pleurotus ostreatus mushrooms)	Enhances bone health via gut microbiota alterations and SCFA production	Fermentation by gut microbiota	758
21	Betaine	Host-derived	High betaine-to-choline ratio associated with stunting	Methyl donor in the methionine cycle	66
22	Bifidobacterium animalis subsp. lactis Probio-M8	Microbiota-derived (specific bacteria: Bifidobacterium animalis subsp. lactis)	Improves bone metabolism in patients with postmenopausal osteoporosis by increasing vitamin D3 levels and decreasing PTH and procalcitonin levels	Involved in carbohydrate metabolism pathways including ABC transporters, the phosphotransferase system, and fructose and mannose metabolism	681
23	Bifidobacterium spp.	Microbiota-derived (specific probiotic bacteria)	Support bone health by reducing inflammation	Fermentation leading to the production of bioactive compounds	470
24	Bile acids	Host-derived	Modulate calcium absorption, could affect bone resorption	Bile acid metabolism	81
24	Bile acids	Host-derived	Indirect role	alterations in bile acid homeostasis post-surgery may impact vitamin D absorption and thus bone health	789
24	Bile acids	Host-derived	Modulates calcium absorption, influencing bone health indirectly	Bile acid metabolism	304
24	Bile acids	Microbiota-derived (transformed by gut bacteria)	Affects bone health through the gut-liver axis and receptor interactions	Bile acid metabolism	877
24	Bile acids	Host-derived (liver synthesis, modified by gut bacteria)	Influence bone metabolism by signaling through bile acid receptors like FXR and TGR5	Synthesis in liver, modification by gut bacteria, and signaling pathways impacting bone cells	778
24	Bile acids	Microbiota-derived	Impact on bone metabolism and gut homeostasis	Not specified	847
24	Bile acids	Host-derived (metabolism in liver and intestine)	Impacts gut homeostasis, which could influence bone health indirectly	Bile acid synthesis pathway	927
24	Bile acids	Host-derived (synthesized in liver, modified by gut microbiota)	Involved in systemic immune modulation, potential indirect effects on bone health	Synthesized by liver, transformed by gut microbiota into secondary bile acids	867
24	Bile acids	Host-derived (synthesized in liver, modified by gut microbiota)	Indirect effects on bone health via intestinal health and systemic inflammation	Synthesized by liver, transformed by gut bacteria into secondary bile acids	780
24	Bile acids	Host-derived (liver production, modified by gut microbiota)	Influence bone metabolism by affecting osteoblast and osteoclast activities	Produced in liver, transformed into secondary bile acids in gut, signal through FXR and TGR5	958
24	Bile acids	Host-derived (Liver synthesis), transformed by Microbiota	Facilitates osteoblast activity and osteogenic differentiation	Microbial degradation and transformation of primary to secondary bile acids	41
25	Bile Acids (BAs)	Host-derived (synthesized from cholesterol in the liver)	Involved in bone metabolism, could improve bone density and reduce bone destruction	Synthesized from cholesterol by liver enzymes, modified by gut bacteria to secondary bile acids	750
26	Burkholderiales	Microbiota-derived (gut bacteria)	Causal association with lumbar pelvic fractures, mediated by cognitive performance	Not specified	935
27	Butyrate	Microbiota-derived	Part of SCFAs, associated with improved bone quality	Fermentation by gut microbiota	747
27	Butyrate	Microbiota-derived	Inhibits osteoclast differentiation	effects observed in vitro	954
27	Butyrate	Microbiota-derived (specific butyrate-producing bacteria in the colon)	May enhance bone health by promoting calcium absorption	Fermentation of prebiotic fibers	931
27	Butyrate	Microbiota-derived (specific gut bacteria producing butyrate)	Indirectly affects bone health by regulating systemic inflammation which could influence bone metabolism	Fermentation of dietary fibers	702
27	Butyrate	Microbiota-derived (byproduct of SCFA production)	May improve gut health and indirectly influence bone health	SCFA metabolism, gut microbiota activity	919
27	Butyrate	Microbiota-derived (from gut microbiome)	Enhances bone formation through interaction with intermittent PTH signaling; increases CD4+ T cell differentiation into Treg cells, stimulating the Wnt pathway for bone formation	Gut microbiota metabolism	501
27	Butyrate	Microbiota-derived (from dietary fibers)	Positively impacts bone health by modulating host gene expression	Short-chain fatty acid metabolism	846
27	Butyrate	Microbiota-derived (by Clostridia in the gut)	Promotes regulatory T cell expansion which supports bone formation	SCFA metabolism	782
27	Butyrate	Microbiota-derived (fermentation by gut bacteria)	Positively impacts bone health through anti-inflammatory effects	SCFA metabolism	599
27	Butyrate	Microbiota-derived (Various gut bacteria)	Enhances bone formation and reduces inflammation	Fermentation of dietary fibers	174
27	Butyrate	Microbiota-derived (fermentation by gut microbes)	Promotes osteoblast activity and bone formation	inhibits osteoclast differentiation	935
27	Butyrate	Microbiota-derived (produced by various gut bacteria)	Promotes bone formation and inhibits osteoclastogenesis	Fermentation of dietary fibers	572
27	Butyrate	Microbiota-derived (produced by gut bacteria)	Mediates the increase of bone marrow-derived regulatory T cells, activates bone formation	Produced by bacterial fermentation of dietary fibers in the gut, acts as an HDAC inhibitor enhancing osteoblast activity	951
27	Butyrate	Microbiota-derived	Influences differentiation and function of regulatory T cells and immune cells in bone marrow	Produced by anaerobic bacteria	926
27	Butyrate	Microbiota-derived (Clostridiales)	Inhibits osteoclast formation, regulates osteoclastogenesis, potentially enhances bone mass	SCFA production from fiber fermentation	724
27	Butyrate	Microbiota-derived	Enhances bone formation, inhibits bone resorption	SCFA production, histone deacetylation inhibition	41
27	Butyrate	Microbiota-derived	Enhances the generation of myeloid progenitors in bone marrow, potentially impacting bone health	Fermentation of dietary fibers, HDAC inhibition	926
28	Butyric acid	Microbiota-derived (from gut bacteria)	Part of SCFAs, associated with higher bone mineral density in low-altitude groups	Fermentation of dietary fibers	52
29	Butyrylcarnitine	Microbiota-derived (Lactobacillus reuteri)	Mediates effects on bone loss through butyrate signaling	Butyrate signaling pathway	351
30	C-reactive protein (CRP)	Host-derived	Potential indirect impact through inflammatory response affecting bone turnover	Acute phase protein response	565
31	Cadmium (Cd)	Host-derived (Environmental exposure)	Inhibits bone formation and increases urine calcium excretion	Disrupts calcium and vitamin D metabolism	550
32	Calcitonin	Host-derived (thyroid gland)	Lowers blood calcium levels by inhibiting bone resorption and promoting calcium retention in bones	Hormonal inhibition of bone resorption	33
33	Calcium	Host-derived	Essential for bone mineralization and health	Calcium metabolism	355
33	Calcium	Host-derived	Essential for bone mineralization	Calcium metabolism	883
33	Calcium	Host-derived	Essential for bone mineralization, impacted by gastric processes	Calcium homeostasis	22
33	Calcium	Host-derived	Essential for bone density, reduces osteoporotic fracture risk	Calcium metabolism	737
33	Calcium	Host-derived	Essential for bone rigidity and health	Calcium metabolism	417
33	Calcium	Host-derived (dietary intake)	Critical for bone accrual and strength	Calcium metabolism	919
33	Calcium	Host-derived (dietary intake)	Critical for bone matrix and overall bone health	Calcium metabolism	220
33	Calcium	Host-derived (dietary intake from dairy, vegetables)	Essential for bone strength and structure	Calcium metabolism	499
33	Calcium	Host-derived (dietary absorption impaired in CD)	Reduced absorption leads to bone density loss and increased fracture risk	Impaired by intestinal damage in CD leading to secondary hyperparathyroidism	532
33	Calcium	Host-derived (dietary supplementation and metabolic processes)	Involved in bone formation and eggshell quality, increased by Ca butyrate supplementation	Not specified	204
33	Calcium	Host-derived	Essential for bone mineral density and structure	Metabolized from dietary intake, especially from dairy	922
33	Calcium	Host-derived (ingested through diet)	Essential for bone structure and metabolism	Absorbed in the small intestine, regulated by vitamin D	868
33	Calcium	Host-derived (dietary intake)	Essential for bone mineral density and structure	Absorbed through gut, regulated by dietary factors and vitamin D	937
33	Calcium	Host-derived (ingested through diet)	Essential for bone health but no specific results reported on turnover	Involved in bone mineralization and health	648
33	Calcium	Host-derived (dietary intake)	Essential for bone health, prevents hyperoxaluria by binding oxalate in the gut	Absorbed in the intestine, absorption decreased post-surgery	403
34	Calcium soaps	Host-derived (interaction product)	Reduced calcium absorption, potential bone impact	Mineral metabolism	120
35	Cannabinoids (CBD, THC)	Plant-derived (Cannabis sativa)	Modulate bone metabolism and potentially benefit bone health through anti-inflammatory effects	Not specified	32
36	Capsazepine	Not specified	May direct bone marrow cells towards osteogenesis	Involves TRPV1 cation channels	389
37	Carbohydrates	Host-derived (dietary intake)	High intake can reduce BMD, affect bone strength	Carbohydrate metabolism	499
38	Cartilage oligomeric matrix protein (COMP)	Host-derived (extracellular matrix)	Critical for endochondral bone growth	Extracellular matrix assembly	451
39	Cathelicidin	Host-derived (regulated by Vitamin D)	May influence bone health via antimicrobial effects, impacting gut microbiome balance	Immune signaling	727
40	CD68+ SBLP Macrophages	Host-derived (Bone marrow-committed monocytes)	Indirect impact through modulation of gut microbiome and immune response, potentially influencing bone health	Immune surveillance and barrier formation against gut microflora	482
41	Ceramide-1-phosphate (C1P)	Not specified	Plays a role in hematopoietic stem cell trafficking affecting bone health indirectly	Lipid signaling pathway	121
42	Chitosan	Microbiota-derived (animal polysaccharide)	Enhances drug absorption in intestine, potential indirect effects on bone health via improved gut function	Oral delivery system enhancement, interacts with intestinal mucosa	406
43	Choline	Host-derived	Low serum levels associated with linear growth failure in children	Involved in cell structure and signaling	66
43	Choline	Microbiota-derived (from diet)	No direct mentioned impact on BMD	involved in TMAO production	582
44	Copper (Cu)	Host-derived (Dietary source)	Supports bone mineralization	Involved in collagen synthesis and works as a cofactor in antioxidant enzymes	550
45	Corticosteroids	Host-derived (adrenal glands, also as medication)	Long-term use associated with decreased bone formation and increased resorption	Endocrine influence on bone metabolism	553
46	Cortisol	Host-derived	Increases bone resorption, associated with glucocorticoid-induced osteoporosis	Hormone regulation	51
46	Cortisol	Host-derived (adrenal glands)	Generally catabolic for bone, increases resorption	Stress hormone, impacts bone metabolism negatively	468
47	Curcumin	Host-derived	Anti-inflammatory, potentially beneficial for bone health by reducing inflammation	Not specified	197
48	D-pyroglutamic acid	Not specified	Not specified in terms of direct bone health impact	Not specified	389
49	Defensins (e.g., DEFB4)	Host-derived (regulated by Vitamin D)	Plays roles in gut immunity, potential indirect effects on bone health	Immune defense mechanisms	727
50	Deoxycholic acid	Microbiota-derived (secondary bile acid)	Interacts with bone health, different effects based on metabolism	Bile acid metabolism	846
51	Di-Fructose Anhydride III	Microbiota-derived	Enhances calcium and magnesium uptake, improves bone strength	Fermentation by gut microbiota	663
52	Dichlorprop	Not specified	Not specified in terms of direct bone health impact	Citrate cycle (TCA cycle) and beta-alanine metabolism	389
53	Dietary fiber	Host-derived (from various food sources)	Associated with higher bone mineral density	Fiber digestion by gut microbiota	417
54	Dietary fibers	Host-derived	Reduces systemic inflammation markers, indirectly beneficial to bone health	Not specified	197
55	Disaccharide peptidoglycan fragments	Microbiota-derived (from Lactobacillus acidophilus)	Stimulates immune responses, potentially impacting bone health	Produced by bacterial metabolism and breakdown	249
56	Docosahexaenoic acid (DHA)	Not specified	Alleviates TMAO-mediated effects, supports cellular functions	Not specified	153
57	DPP-IV	Host-derived (enzyme involved in hormone metabolism)	Affects bone health indirectly by regulating levels of incretin hormones	Hormone degradation pathway	0
58	E. coli-derived lipopolysaccharides	Microbiota-derived (E. coli)	Activation of NF-κB pathway contributing to multiple myeloma osteopathy	Lipopolysaccharide-induced activation of the NF-κB pathway in bone marrow	44
59	Eleutheroside E	Plant-derived (Acanthopanax senticosus)	Modulates osteoclast-related genes, protecting against bone loss	Interaction with osteoclast-related genes via network pharmacology and molecular docking	538
60	Eleutheroside E (EE)	Plant-derived (Acanthopanax senticosus)	Reduces osteoclast activity, promotes bone formation	Involves modulation of various signaling pathways including Wnt, HIF-1, and osteoclastogenesis	538
61	Enterodiol	Microbiota-derived (Various anaerobic bacteria)	Anti-resorption effects	Demethylation and dehydroxylation leading to cyclic ethers and enterolignans	392
62	Enterodiol (M4)	Microbiota-derived (Eggerthella lenta)	Anti-resorption effects	Demethylation and dehydroxylation leading to Enterolactone (M5)	281
63	Enterolactone	Microbiota-derived (Various anaerobic bacteria)	Potent osteogenic effects	Same as Enterodiol	392
64	Enterolactone (M5)	Microbiota-derived (Clostridia spp.)	Increases osteoblastic bone formation	Closure of lactone ring from Enterodiol (M4)	281
65	Estrogen	Host-derived (ovaries, adipose tissue)	Maintains bone density by inhibiting bone resorption	estrogen deficiency leads to increased bone turnover	33
65	Estrogen	Host-derived (synthesized by ovaries)	Regulates bone metabolism and prevents osteoporosis	Synthesized in ovaries, affects bone via hormone receptors	682
65	Estrogen	Host-derived (from ovaries)	Crucial for maintaining bone density, reduces with age leading to increased bone resorption	Steroid hormone influencing bone metabolism	13
65	Estrogen	Host-derived (Influenced by microbial activity)	Critical in bone homeostasis, prevents bone resorption	Regulation involves gut microbiota interaction affecting hormone levels in postmenopausal osteoporosis	41
66	Estrogens	Host-derived (synthesized in ovaries)	Influences bone density	loss associated with osteoporosis	645
66	Estrogens	Host-derived (hormonal therapy)	Essential for maintaining bone density and reducing osteoporosis risk	Hormonal signaling	782
66	Estrogens	Host-derived (hormonal)	Influence on bone density through interaction with calcium and vitamin D metabolism	Hormonal regulation impacting bone resorption and formation	303
67	EuOCP3	Microbiota-derived	Restores cortical bone thickness, increases mineralized bone area, enhances osteoblast number, decreases osteoclast number	Impacts through ERK/JNK/Nrf2 signaling pathways	325
68	Fat	Host-derived (dietary intake)	Not directly mentioned but relates to fat malabsorption affecting oxalate absorption	Fat malabsorption enhances oxalate absorption by binding calcium	403
69	Fermented Ca Butyrate	Microbiota-derived (produced by Clostridium butyricum)	Reduces number of osteoclasts, decreases bone resorption markers, improves tibia quality	Used by intestinal epithelial cells for energy, promotes intestinal integrity	204
70	Fibroblast Growth Factor 19 (FGF19)	Host-derived	Indirect implications for bone health through effects on bile acids	Gut-liver axis, influences bile acid production	304
71	Fibroblast Growth Factor 21 (FGF21)	Host-derived	Potential role in bone metabolism, details not specified	Hormone signaling	81
72	FITC-dextran (FITC-d)	Not specified	Used as a marker of gut permeability, indirectly affecting bone health due to gut health impacts	Not specified	186
73	Flavonoid Polyphenols (general)	Not specified	May improve bone density and health	Various pathways related to inflammation and oxidation	355
74	Fluorine (F)	Host-derived (Dietary source)	Affects bone mineral matrix and has a variable effect based on dose	Involved in increasing bone mass and modifying bone crystal structure	550
75	Folic acid	Host-derived (dietary intake)	Acts as a cofactor in Hcy metabolism, reducing Hcy levels	Involved in one-carbon metabolism and remethylation of Hcy	733
76	Fructo-oligosaccharides (FOS)	Microbiota-derived	Improves calcium absorption, may benefit bone density	Fermentation by bifidobacteria and lactobacilli, affects intestinal permeability	663
77	Galacto-oligosaccharides (GOS)	Microbiota-derived	Enhances calcium absorption, improves bone density and strength	Fermentation by bifidobacteria and lactobacilli, affects intestinal permeability	663
78	Ghrelin	Host-derived (stomach)	Promotes bone formation.	Influences energy balance and bone metabolism.	752
78	Ghrelin	Host-derived (stomach, pancreas)	Stimulates bone formation	Secreted by stomach, acts on growth hormone secretagogue receptor to influence bone turnover	468
79	GIP	Host-derived (from enteroendocrine K-cells)	Enhances bone formation, decreases bone resorption	Incretin hormone pathway	0
80	GLP-1	Host-derived (from enteroendocrine L-cells)	Influences bone formation and resorption	Incretin hormone pathway	0
81	GLP-2	Host-derived (from enteroendocrine L-cells)	Attenuates bone resorption, effects on bone formation are unclear	Incretin hormone pathway	0
82	Glucagon-like peptide-1 (GLP-1)	Host-derived	Positive effects on bone metabolism, enhances bone formation	Incretin effect, stimulates insulin	16
82	Glucagon-like peptide-1 (GLP-1)	Host-derived (intestinal L-cells)	Influences bone formation through osteogenic pathways.	Involved in glucose metabolism and bone cell differentiation.	752
83	Glucagon-like peptide-2 (GLP-2)	Host-derived	Inhibits bone resorption, increases spinal areal bone mineral density	Incretin effect, intestinal growth promoter	16
84	Glucose-dependent insulinotropic polypeptide (GIP)	Host-derived	Reduces bone resorption, may increase bone formation	Incretin effect on bone cells	16
85	Gluten-derived peptides	Microbiota interaction (not directly derived)	Induces inflammatory responses in CD, which can exacerbate bone resorption	Immunological reaction to gluten affecting bone via inflammation	532
86	Glycolithocholic acid	Calcium	Possible impact on BMD through interaction with bone cells	Bile acid metabolism	846
87	HD5 (α-defensin-5)	Host-derived (Paneth cells)	Modulates gut microbiota, indirectly affecting bone health via immune modulation	Toll-like receptor and MYD88 signaling pathways	568
88	Hepatokines	Microbiota-derived	Link between metabolic dysfunctions and bone health	Not specified	81
89	Hippuric acid	Microbiota-derived (from phenylalanine and tryptophan catabolism)	Linked with bone health via microbial pathways	Aromatic amino acid metabolism	846
90	Homocysteine (Hcy)	Host-derived (from methionine metabolism)	Increased levels lead to bone resorption by enhancing osteoclast activity and reducing osteoblast activity	Metabolism involves remethylation and transsulfuration pathways	733
91	Hydrogen sulfide (H2S)	Microbiota-derived (gastrointestinal cells and bacteria)	Stimulates bone formation and affects postnatal skeletal development	Microbial metabolism	893
91	Hydrogen sulfide (H2S)	Microbiota-derived (produced by Lactobacillus spp.)	Stimulates bone formation and postnatal skeletal development	Produced by gut-resident Lactobacillus spp.	934
91	Hydrogen sulfide (H2S)	Microbiota-derived (produced by sulfate-reducing bacteria)	Involved in bone formation and osteogenic differentiation	Produced by bacteria through cysteine metabolism	682
91	Hydrogen sulfide (H2S)	Microbiota-derived (also produced by gastrointestinal cells)	Stimulates bone formation	Not specified	929
91	Hydrogen sulfide (H2S)	Microbiota-derived	Stimulates bone formation and skeletal development	Generated by gastrointestinal cells and bacteria	929
92	IgA	Host-derived (Pituitary hormone-secreting cells)	Not directly related to bone health, but indicates immune activity that could indirectly affect bone health	Immunoglobulin production influenced by gut microbiota diversity	753
93	IL-6	Host-derived (produced by immune cells)	Can lead to increased bone resorption and decreased bone formation	Immune response affecting bone remodeling	553
93	IL-6	Host-derived (immune system response to microbiota)	Modulate bone remodeling by influencing osteoclast and osteoblast activity	Immune response to microbiota affects bone homeostasis	565
94	Immunoglobulins	Microbiota-derived (Mare milk)	Supports immune health, potential indirect benefits to bone health	Protein metabolism	103
95	Indole derivatives	Microbiota-derived (from dietary tryptophan)	Immunomodulatory, support enteral mucosa integrity, indirectly affect bone health via immune system interactions	Tryptophan metabolism by gut microbiota	867
95	Indole derivatives	Microbiota-derived (not specified)	Influence intestinal immunity, potentially affecting bone	Not specified	929
95	Indole derivatives	Microbiota-derived	Influence intestinal immunity and may impact bone health indirectly	Metabolism by gut microbiota	929
96	Indole-3 acetic acid	Microbiota-derived (not specified which bacteria)	Unknown direct impact on bone health	Derived from tryptophan metabolism	517
97	Indole-3-Acetaldehyde	Microbiota-derived	Positive relationship with P1NP	Not specified	673
98	Indole-3-Acetic Acid	Microbiota-derived	Not specified	Not specified	673
99	Indole-3-acetic acid (I3AA)	Microbiota-derived (specific bacteria not mentioned)	No effect on osteoclastogenesis, anti-angiogenic	Aryl hydrocarbon receptor (AhR) ligand	300
100	Indole-3-aldehyde (IAld)	Microbiota-derived (specific bacteria not mentioned)	Pro-osteoclastogenic, pro-inflammatory cytokine reduction	Aryl hydrocarbon receptor (AhR) ligand	300
101	Indole-3-Ethanol	Microbiota-derived	Positive relationship with CTX	Not specified	673
102	Indoxyl Sulfate (IS)	Microbiota-derived	Linked to chronic kidney disease and inflammation	Derived from protein digestion	72
103	Indoxyl Sulphate	Microbiota-derived (produced by Clostridiaceae, Enterobacteriaceae)	Promotes vascular calcification, low turnover bone disease	Metabolized from dietary tryptophan	517
104	Indoxyl Sulphate (IS)	Microbiota-derived (specific bacteria not mentioned)	Promotes aortic wall calcification and vascular smooth muscular cells to osteogenic phenotype	inhibits osteoclast differentiation and PTH signaling.	840
105	Insulin	Host-derived (produced by pancreatic cells)	Indirect impact via metabolic regulation	Hormonal signaling pathway	413
106	Insulin-like growth factor 1 (IGF-1)	Host-derived (liver, regulated by microbes)	Links gut microbiota to bone growth, affects bone density	Growth factor signaling	893
106	Insulin-like growth factor 1 (IGF-1)	Host-derived (liver, influenced by gut microbiota)	Supports bone growth and density, influenced by gut microbiota	Growth factor signaling	754
106	Insulin-like growth factor 1 (IGF-1)	Host-derived (liver production influenced by gut microbiota)	Regulates bone formation and resorption	Hormonal regulation of bone metabolism	955
106	Insulin-like Growth Factor 1 (IGF-1)	Host-derived (hepatic cells, influenced by gut microbes)	Mediates bone resorption and formation	Produced in response to dietary intake and gut microbial activity	934
106	Insulin-like Growth Factor 1 (IGF-1)	Host-derived (produced by the liver, influenced by gut microbiota)	Associated with bone formation and skeletal growth	Hormonal regulation	934
106	Insulin-like growth factor 1 (IGF-1)	Host-derived (liver production influenced by gut microbiota)	Regulates bone formation and resorption, altered by changes in gut microbiota	Hormonal regulation, altered by microbiota impacting liver function	556
106	Insulin-like growth factor 1 (IGF-1)	Host-derived (liver, regulated by microbes)	Links gut health to bone density and growth	Host metabolism regulated by microbial products	929
106	Insulin-like growth factor 1 (IGF-1)	Host-derived, influenced by microbiota	Direct influence on bone formation and growth	Produced predominantly in liver, regulated by microbial products	929
106	Insulin-like growth factor 1 (IGF-1)	Host-derived, modulated by microbiota	Critical for bone growth and density, reduced levels associated with compromised bone health in anorexia nervosa	Modulation by microbial metabolites like SCFAs	871
107	Insulin-like growth factor 1 (IGF1)	Host-derived (hormonal)	Promotes bone growth and ossification	Hormonal regulation, growth signaling	451
108	Insulin-like growth factor 2 (IGF-2)		Involved in larval growth and backbone development, accelerate backbone calcification	Influences growth by acting on various cellular processes	112
109	Interleukin-10 (IL-10)	Host-derived (produced by macrophages)	Indirect impact through immune modulation	Cytokine signaling pathway	413
110	Interleukin-17 (IL-17)	Host-derived (T cell production, influenced by gut microbiota)	Promotes osteoclastogenesis, associated with osteoporosis	Immune cell signaling affecting bone cells	955
111	Inulin	Microbiota-derived	Enhances calcium and magnesium absorption, affects bone density	Fermentation by bifidobacteria and lactobacilli, affects intestinal permeability	663
111	Inulin	Microbiota-derived (fermentation by gut bacteria)	Enhances calcium absorption, indirectly supports bone health	Fermentation leads to production of short-chain fatty acids, enhancing mineral absorption	922
112	Iron	Host-derived (ingested through diet)	Important in oxygen transport, affects bone health	Absorbed in the small intestine, stored as ferritin	868
113	Iron (Fe)	Host-derived (Dietary source)	Necessary for collagen bone matrix synthesis and vitamin D metabolism	Affects bone homeostasis	550
114	Isoflavones (daidzein, genistein, equol)	Microbiota-derived (metabolism by gut bacteria from dietary soy)	Stimulate bone formation, act as estrogen-like compounds enhancing bone density	Metabolized in the gastrointestinal tract, affects bone via hormonal pathways	937
115	Isoflavones (Genistein, Daidzein)	Microbiota-derived (Gut bacteria)	Positive effects on bone health through estrogenic activity	Not specified	146
116	Ketoanalogues	Synthetically derived	Used to reduce protein intake, indirectly influencing bone health through better kidney function management	Synthetic supplementation	268
117	KetoC, HYA	Microbiota-derived (specific probiotic bacteria, Lactobacillus)	KetoC has antioxidant properties impacting bone health	HYA improves epithelial barrier function affecting bone health	470
118	Kynurenic Acid (KYNA)	Microbiota-derived and Host-derived	Mixed impact, potential for osteogenesis	Kynurenine pathway (Trp catabolism)	196
119	Kynurenine (KYN)	Microbiota-derived and Host-derived	Potential negative impact on bone health	Kynurenine pathway (Trp catabolism)	196
120	L-Carnitine	Microbiota-derived (from diet)	Interacts with dietary fat intake to influence bone mineral density changes	Part of the TMAO synthesis pathway	582
121	L-carnitine (LC)	Host-derived	No significant changes in BMD observed	Involved in fatty acid metabolism	359
122	L-Kynurenine	Microbiota-derived	Inverse relationship with P1NP (weak)	Not specified	673
123	lactic acid	Microbiota-derived (specific bacteria not mentioned)	Increased tibia mineral deposition, improved bone quality	Involved in acidifying drinking water, influencing pH and nutrient absorption in the gut	721
124	Lacto-N-tetraose	Host-derived (from human milk)	Potential promotion of bone development	Not specified	636
125	Lactobacillus murinus	Microbiota-derived (specific bacteria: Lactobacillus murinus)	Prevents salt-sensitive hypertension, could indirectly affect bone health via immune modulation	Not specified	927
126	Lactoferrin	Microbiota-derived (Camel milk)	Anti-inflammatory effects may indirectly benefit bone health	Milk protein metabolism	103
126	Lactoferrin	Host-derived (found in milk and secretions)	Stimulates osteoblast activity	may enhance bone growth and repair	839
127	Lactulose	Not specified	Used as a prebiotic to enhance mineral absorption and possibly improve bone health	Not specified	265
128	Leptin	Host-derived (adipose tissue)	Regulates bone resorption	inhibits bone formation.	752
128	Leptin	Host-derived (adipose tissue)	Regulates bone formation and resorption via sympathetic nervous system control	Secreted by adipose cells, regulates energy expenditure and bone metabolism	468
128	Leptin	Host-derived (adipose tissue)	Promotes inflammation and could negatively impact bone health by enhancing osteoclastogenesis	Adipokine signaling	197
129	Linoleic Acid	Not specified	Linked with bone mineral density (BMD); associated pathways include fatty acid activation, biosynthesis, and glycerophospholipid metabolism	Fatty acid metabolism, glycerophospholipid metabolism	718
130	Linoleic Acid (FA 18:2)	Host-derived	Weak positive association with CTX	Not specified	673
131	Lipids	Host-derived (Camel and Mare milk)	High polyunsaturated fatty acids could influence bone density and health	Lipid metabolism	103
131	Lipids	Host-derived (dietary intake)	Excess intake linked to impaired bone microarchitecture	Lipid metabolism	499
132	Lipopolysaccharides	Microbiota-derived (e.g., Proteobacteria)	Indirect negative impact through inflammation potentially affecting bone health	Bacterial endotoxin production	645
133	Lipopolysaccharides (LPS)	Microbiota-derived	Induce inflammation leading to increased bone resorption	Bacterial endotoxin activity	51
133	Lipopolysaccharides (LPS)	Microbiota-derived (bacterial cell walls)	Potential negative impact through chronic inflammation	Bacterial endotoxin pathway	786
133	Lipopolysaccharides (LPS)	Microbiota-derived (from bacterial cell walls)	May negatively impact bone health through inflammatory processes	Bacterial endotoxin pathway	754
133	Lipopolysaccharides (LPS)	Microbiota-derived (gram-negative bacteria)	May negatively impact bone health through inflammatory processes	Bacterial endotoxin pathway	877
133	Lipopolysaccharides (LPS)	Microbiota-derived (from gut bacteria)	Indirect potential impact through inflammation and immune response	Bacterial endotoxin pathway	413
133	Lipopolysaccharides (LPS)	Microbiota-derived (Gram-negative bacteria)	Induces inflammation that could exacerbate bone resorption in pathological conditions	Bacterial endotoxin production influencing inflammatory pathways	946
133	Lipopolysaccharides (LPS)	Microbiota-derived (from Gram-negative bacteria)	Promotes inflammation leading to bone loss	Byproducts of bacterial metabolism	847
133	Lipopolysaccharides (LPS)	Microbiota-derived (from Gram-negative bacteria)	Induces inflammation which may indirectly influence bone health	Pathogen-associated molecular pattern recognition by TLR4	90
133	Lipopolysaccharides (LPS)	Microbiota-derived (from Gram-negative bacteria)	Increases bone resorption through inflammatory response enhancement	Component of bacterial cell walls impacting immune response	13
133	Lipopolysaccharides (LPS)	Microbiota-derived (Gram-negative bacteria)	Induces bone loss, influences osteoclast and osteoblast activities	Recognized by TLR4, initiates pro-inflammatory cytokine production	589
133	Lipopolysaccharides (LPS)	Microbiota-derived (General gut microbiota)	Associated with osteopenia and osteoporosis by increasing abundance in such conditions	Produced by LPS-producing genera, influence bone mineral density (BMD)	41
133	Lipopolysaccharides (LPS)	Microbiota-derived (Gram-negative bacteria)	Induces systemic inflammation, potentially affecting bone health through inflammatory pathways	Component of bacterial outer membrane	565
133	Lipopolysaccharides (LPS)	Microbiota-derived (Gram-negative bacteria)	Promotes inflammation, which may impact bone health through systemic effects	Involved in metabolic endotoxemia leading to metabolic diseases, Bacterial endotoxin pathway	635
133	Lipopolysaccharides (LPS)	Microbiota-derived (Gram-negative bacteria)	Induces inflammation, promoting bone resorption	TLR4 signaling pathway	41
133	Lipopolysaccharides (LPS)	Microbiota-derived (Gram-negative bacteria)	May contribute to bone loss via systemic inflammation	Bacterial endotoxin pathway	565
134	Lipoprotein (LPP)	Microbiota-derived (bacterial cell membrane)	Promotes bone resorption, osteoclast differentiation	Interacts with TLR2, induces pro-inflammatory responses	589
135	Lipoteichoic Acid (LTA)	Microbiota-derived (Gram-positive bacteria)	Attenuates osteoclast differentiation, promotes bone healing in mice	Recognized by TLR2, affects osteoclastogenesis and osteoblastogenesis	589
136	Luteolin	Plant-derived	Can potentially increase bone density and reduce bone loss	Anti-inflammatory and antioxidant activities	355
136	Luteolin	Host-derived (various fruits and vegetables)	Antioxidant and anti-inflammatory effects beneficial for bone health.	Not specified	145
137	Lysozyme	Microbiota-derived (Mare milk)	Immunomodulatory and anti-inflammatory effects could benefit bone health	Protein metabolism	103
138	Macronutrients (general)	Not specified	Involved in changing Ca metabolism and skeletal homeostasis	Not specified	355
139	Magnesium	Host-derived (ingested through diet)	Component of bone, regulates bone growth	Absorbed in the small intestine, involved in over 300 biochemical reactions	868
140	Melatonin	Host-derived (pineal gland)	Promotes osteogenesis, inhibits osteoclast activity.	Involves Wnt/β-catenin and PPARγ pathways.	628
140	Melatonin	Host-derived (pineal gland, supplemented)	Antioxidant and anti-inflammatory, potential to support bone health	Synthesis in the pineal gland, affected by light exposure	470
141	Methionine (Met)	Host-derived (dietary intake, especially from meat)	Serves as a precursor to Homocysteine	Essential amino acid metabolism	733
142	Methotrexate (MTX)	Host-derived (synthetic drug)	Alters bone health indirectly by affecting gut microbiome which can alter drug metabolism	Absorption influenced by gut microbiota, impacts folate metabolism critical for bone health	491
143	Metlinr	Microbiota-derived (Agave tequilana)	Modulate bone metabolism via prebiotic effects	Fermentation to short-chain fatty acids and other metabolites	225
144	Metlosr	Microbiota-derived (Agave tequilana)	Modulate bone metabolism via prebiotic effects	Fermentation to short-chain fatty acids and other metabolites	225
145	Muramyl dipeptide (MDP)	Microbiota-derived (General bacteria)	Induces pro-inflammatory genes, which can impact bone health through inflammatory pathways	NOD-like receptor activation	249
146	N-acetylglucosamine (GlcNAc)	Microbiota-derived (from Lactobacillus acidophilus)	Involved in immune responses affecting bone health	Part of peptidoglycan structure in bacterial cell walls	249
147	N-acetylglucosamine N-acetylmuramic acid tripeptide (GMTP)	Microbiota-derived (Lactobacillus acidophilus)	More potent activator of gene transcription related to inflammatory diseases, potentially impacting bone health	Innate immune response activation	249
148	N-acetylmuramic acid (MurNAc)	Microbiota-derived (from Lactobacillus acidophilus)	Involved in immune responses affecting bone health	Part of peptidoglycan structure, key in bacterial cell walls	249
149	N-glycolyl MDP (ng-MDP)	Microbiota-derived (Mycobacterium)	Similar to MDP, affects inflammatory responses impacting bone health	NOD-like receptor activation	249
150	NAD+	Microbiota-derived and Host-derived	Promotes bone healing and reduces senescence	Kynurenine pathway (Trp catabolism)	196
151	Naringenin	Microbiota-derived (general gut flora)	Antioxidant properties indirectly support bone health.	Not specified	145
152	Nitric Oxide (NO)	Microbiota-derived (via reduction of inorganic nitrate by oral bacteria)	Influences blood pressure and could impact bone health indirectly through vascular health	Nitrate reduction pathway involving bacterial enzymes	927
153	Not specified	Not specified	No significant impact on bone turnover markers	Not specified	693
154	Omega-3 fatty acids	Host-derived	Anti-inflammatory, beneficial for joint and bone health by reducing inflammation	Not specified	197
155	Omega-6 fatty acids (Gamma-linolenic acid)	Host-derived	Reduces joint inflammation, could have indirect benefits for bone health	Not specified	197
156	Orange Fiber	Host-derived (Dietary source)	Potential indirect influence on bone health through gut microbiota modulation	Dietary fiber digestion by gut microbiota	503
157	Oxalate	Microbiota-derived (affected by gut microbiota)	Increases risk of kidney stones, indirectly affects bone health via calcium binding	Absorption increased due to fat malabsorption and altered microbiota	403
158	Oxytocin	Host-derived (neurons in hypothalamus)	Promotes osteoblast activity, anabolic on bone	Synthesized by hypothalamic neurons, acts on osteoblasts	468
159	p-Cresol	Microbiota-derived	Linked to chronic kidney disease and inflammation	Fermentation of aromatic amino acids	72
160	p-Cresyl Sulphate	Microbiota-derived (produced by Clostridiaceae, Enterobacteriaceae)	Associated with cardiovascular events, affects bone indirectly	Metabolized from tyrosine and phenylalanine	517
161	p-Cresyl Sulphate (PCS)	Microbiota-derived (specific bacteria not mentioned)	Acts as a pro-osteogenic and procalcific toxin	impacts vascular calcification.	840
162	Palmitic Acid	Host-derived (from infant formula)	Improved bone strength, softer stools	Lipid metabolism	120
162	Palmitic acid	Host-derived (dietary intake)	Promotes lipid accumulation and may influence bone remodeling via inflammatory pathways	Fatty acid metabolism involved in inflammatory signaling	90
163	Parathyroid Hormone (PTH)	Host-derived	Regulates calcium levels, affects bone remodeling	Calcium and phosphate homeostasis	22
163	Parathyroid hormone (PTH)	Host-derived (parathyroid glands)	Regulates calcium levels affecting bone density and remodeling	high levels lead to bone resorption	33
164	Pea Fiber	Host-derived (Dietary source)	Potential indirect influence on bone health through gut microbiota modulation	Dietary fiber digestion by gut microbiota	503
165	Pectin	Host-derived (plant cell walls)	Could indirectly affect bone health via modulation of gut microbiota and gut health	Degraded by colonic bacteria, supports colon-targeted drug delivery	406
166	Peptide YY (PPY)	Host-derived	Reduced serum levels linked with improvements in bone mineralization and overall health	Hormonal signaling pathways	186
167	Peptide YY (PYY)	Host-derived	May have a catabolic effect on bone, negative association with BMD	Co-secreted with GLP-1 and GLP-2	16
168	Peptidoglycan	Microbiota-derived	May stimulate immune response that could impact bone health indirectly	Bacterial cell wall component	635
169	Peptidoglycan (PGN)	Microbiota-derived (bacterial cell wall component)	Enhances osteoclastogenesis and bone resorption	Recognized by NOD-like receptors, activates inflammatory pathways	589
170	Phe-Tyr	Not specified	Implicated in inflammation of bone and joints	Not specified	389
171	Phenylacetic Acid	Microbiota-derived	Inverse relationship with CTX	Not specified	673
172	Phenylacetylglutamine	Microbiota-derived	Unknown direct impact on bone health	Fermentation of phenylalanine	517
173	Phosphate	Microbiota-derived (Pseudomonas species)	Phosphate solubilization likely plays a role in skeletal degradation	Solubilization of inorganic phosphate involves the production of organic acids by microbes, contributing to bone degradation	774
174	Phosphates (vegetable)	Plant-derived	Lower bioavailability might reduce phosphate-related bone disorders	Contained in phytate form in plant foods	268
175	phosphoric acid	Microbiota-derived (specific bacteria not mentioned)	Increased tibia mineral deposition, improved bone quality	Involved in acidifying drinking water, influencing pH and nutrient absorption in the gut	721
176	Phosphorus	Host-derived (found in dairy, meat, grains)	Required for cartilage and bone matrix mineralization	Phosphorus metabolism	417
176	Phosphorus	Host-derived (ingested through diet)	Structural component of bone	Absorbed in the small intestine, regulated by vitamin D and parathyroid hormone	868
177	Phytochemicals	Plant-derived	Indirect effects via anti-inflammatory properties	Various pathways depending on specific phytochemical	151
178	Picolinic Acid (PIC)	Microbiota-derived and Host-derived	Anabolic effects, promotes bone health	Kynurenine pathway (Trp catabolism)	196
179	Polyamine-derived metabolites	Microbiota-derived	Associated with spine BMD	supports a link with the gut microbiome	718
180	Polyamines	Microbiota-derived (from dietary arginine)	Promote osteogenic differentiation of stem cells	Synthesized by gut microbiota from amino acids	682
181	Polyamines (e.g., putrescine, spermidine)	Microbiota-derived (from dietary arginine)	Support development and maintenance of intestinal mucosa, indirectly affect bone health via immune system interactions	Arginine metabolism by gut microbiota	867
182	Polyphenols	Microbiota-derived (from plant-based foods)	May influence bone health through antioxidant and anti-inflammatory effects	Metabolism by gut microbiota	599
182	Polyphenols	Host-derived	Improvement in bone density and reduction in bone resorption	Not specified	651
182	Polyphenols	Plant-derived (consumed through diet)	Antioxidant properties could have indirect benefits on bone health	Metabolism by gut microbiota increases bioavailability	470
182	Polyphenols	Plant-derived (various fruits, vegetables)	Modulate gut microbiota, may prevent osteoporosis	Various metabolic transformations by gut microbiota	48
182	Polyphenols	Plant-derived, influenced by gut microbiota transformation	Promote bone formation, inhibit bone resorption via anti-inflammatory and antioxidant effects	Metabolized by gut microbiota into more bioavailable forms	48
183	Polyunsaturated fatty acids	Host-derived (consumed through diet)	Anti-inflammatory properties may benefit RA patients by reducing joint inflammation and protecting against RA onset	Metabolism involves incorporation into cell membranes and modulation of inflammatory pathways	197
183	Polyunsaturated fatty acids	Host-derived	Anti-inflammatory, potentially beneficial for bone health by reducing inflammation	Not specified	197
184	Prebiotic fibers	Microbiota-derived (indirect, through dietary intake)	May enhance calcium absorption, improving bone health	Fermentation by gut microbiota	737
185	Pro-inflammatory cytokines	Host-derived	May influence bone remodeling through systemic inflammation	Not specified	635
186	Probiotics	Microbiota-derived (specific bacteria like Lactobacillus)	May modify intestinal calcium absorption and/or bone metabolism, potentially improving bone health	Modifies gut microbiota, possibly enhancing bioavailability and effects of calcium	922
186	Probiotics	Microbiota-derived (specific strains not mentioned)	Potential to confer protective benefits against RA by improving gut health and modulating immune response	Involve modulation of gut microbiota, enhancing barrier function and immune regulation	197
186	Probiotics	Microbiota-derived (various probiotics mentioned)	Improve bone health by enhancing calcium absorption and modulating the immune system	Interaction with gut microbiota composition and immune system modulation	14
187	Probiotics (e.g., Lactobacillus)	Microbiota-derived (ingested through supplements)	May enhance mineral absorption, affects bone health	Interacts with gut flora to impact mineral bioavailability	868
188	Propionate	Microbiota-derived	Part of SCFAs, associated with improved bone quality	Fermentation by gut microbiota	747
188	Propionate	Microbiota-derived	Inhibits osteoclast differentiation	effects observed in vitro	954
188	Propionate	Microbiota-derived (fermentation by gut bacteria)	May influence bone health through systemic inflammation modulation	SCFA metabolism	599
188	Propionate	Microbiota-derived (Various gut bacteria)	Influences bone metabolism and energy homeostasis	Fermentation of dietary fibers	174
188	Propionate	Microbiota-derived	Enhances generation of macrophage and DC progenitors in bone marrow, affecting immune response	Fermentation by gut bacteria	926
188	Propionate	Microbiota-derived	Involved in bone remodeling processes through immune system interactions	SCFA production from fiber fermentation	724
188	Propionate	Microbiota-derived	Similar to acetate, impacts hematopoiesis, influencing bone and immune health	SCFA production through fermentation	926
189	Protein	Host-derived (various sources including dairy)	Influences bone matrix and growth factors like IGF-1	Protein metabolism	417
189	Protein	Host-derived	Supports bone matrix and promotes growth hormone activities like IGF-1 production	Various dietary sources, important for bone tissue renewal and growth	922
190	Proteins	Host-derived (dietary intake)	Increases IGF-1 secretion enhancing bone mineralization	Protein metabolism	499
191	Proton Pump Inhibitors (PPIs)	Host-derived (Synthetic drugs)	Worsen hypomagnesemia and bone loss, increasing fracture risk	Inhibition of gastric acid secretion affects nutrient absorption, which may lead to deficiencies impacting bone health	440
192	Quercetin	Plant-derived	Associated with increased bone density and reduced bone resorption	Involvement in anti-inflammatory and antioxidant activities	355
192	Quercetin	Microbiota-derived (general gut flora)	Modulates hormone levels affecting bone metabolism.	Not specified	145
193	Quinolinic Acid (QUIN)	Microbiota-derived and Host-derived	Potential negative impact on bone health	Kynurenine pathway (Trp catabolism)	196
194	Red meat	Host-derived (consumed through diet)	Associated with promoting RA through indirect mechanisms, possibly due to impact on gut microbiota and inflammatory processes	Not specified, but linked to negative health outcomes in RA	197
195	REG3A	Host-derived (Paneth cells)	Protective effect against GVHD through regulation of gut microbiota	Not specified	257
195	Reg3A	Host-derived (Paneth cells)	Influences gut microbial homeostasis, potentially affecting bone health	TLR/MYD88 pathway induced by bacteria and IL-22	568
196	Resistant Starch (RS)	Microbiota-derived (from various gut bacteria)	Improves bone mass, reduces bone resorption, enhances intestinal integrity	Fermentation by gut bacteria produces Short-chain fatty acids (SCFAs)	907
197	Resveratrol	Plant-derived (grapes, berries, peanuts)	Influences gut barrier function, could indirectly benefit bone health	Metabolized by gut microbiota into more bioavailable forms	48
197	Resveratrol	Plant-derived (grapes, berries), microbiota-modified	Enhances bone density, affects bone metabolism via antioxidant and anti-inflammatory pathways	Metabolism and bioactivation by gut microbiota, including Bifidobacterium and Lactobacillus	48
198	Retinoic Acid	Host-derived (metabolism of dietary Vitamin A)	Influences cellular differentiation and bone development	Metabolism of Vitamin A into active forms	112
199	Riboflavin (Vitamin B2)	Microbiota-derived (specific bacterial pathways)	Influences bone health indirectly via immune modulation	Riboflavin synthesis pathway	522
200	Ruminococcaceae	Microbiota-derived (gut bacteria)	Negative effects on hip and knee OA, mediated by cognitive performance and insomnia	Metabolism involving short-chain fatty acids	935
201	Rutin	Plant-derived	Promotes bone health by affecting bone density	Anti-inflammatory activities	355
201	Rutin	Host-derived (various plants)	Antioxidant properties beneficial for bone health.	Not specified	145
202	Salt	Host-derived (consumed through diet)	Excessive intake may exacerbate RA through indirect effects on gut microbiota and inflammation	Not directly mentioned in metabolic pathways related to bone health	197
203	Saturated long-chain fatty acids	Microbiota-derived (not specified which bacteria)	Indirect influence on bone health	Fat metabolism	813
204	Secondary bile acids	Microbiota-derived (not specified which bacteria)	Indirectly influence bone health via lipid metabolism	Bile acid metabolism	813
204	Secondary bile acids	Host-derived (liver production, modified by gut bacteria)	Influence bone metabolism by signaling through bile acid receptors	Produced in liver, transformed by gut microbiota	32
204	Secondary bile acids	Microbiota-derived	Impact on bone health through modulation of hormones	Bile acid metabolism by microbiota	32
204	Secondary bile acids	Microbiota-derived	Impact on bone health through modulation of hormones	Bile acid metabolism by microbiota	14
205	Secondary metabolites	Microbiota-derived (Lactobacillus)	Modulates gut microbiota composition, potentially impacting bone density and health	Not explicitly specified but linked to gut microbiota changes	538
206	Secreted frizzled-related protein 4 (SFRP4)	Host-derived (hormonal, tissue-derived)	Wnt pathway inhibition, modulates bone remodeling	Wnt signaling pathway	451
207	Selenium	Host-derived (ingested through diet)	Works as an antioxidant, possibly affects bone health	Absorbed in the small intestine, functions in conjunction with vitamin E	868
208	Selenium (Se)	Host-derived (Dietary source)	Antioxidant that affects bone cell proliferation and differentiation	Component of selenoenzymes	550
209	Serotonin (5-HT)	Not specified	Proposed to influence bone physiology, though precise impact is unclear	Not specified	954
209	Serotonin (5-HT)	Host-derived (influenced by gut microbiota)	Inhibits osteoblast proliferation, affects bone density and formation	Synthesized in the gut, influences bone through 5-HT receptors	556
209	Serotonin (5-HT)	Host-derived (central nervous system)	Influences bone metabolism and bone mass regulation	Synthesized in CNS, affects bone via neurotransmission and hormonal regulation	468
209	Serotonin (5-HT)	Host-derived (from enterochromaffin cells and CNS)	Dual role: promotes bone formation but also inhibits it when elevated in peripheral circulation	Neurotransmitter and gut hormone affecting bone cell function	13
209	Serotonin (5-HT)	Host-derived (influenced by microbial activity)	Influence on osteoblasts and bone mass	Synthesis influenced by gut microbiota via tryptophan	724
209	Serotonin (5-HT)	Mostly microbiota-derived (Enterochromaffin cells in GI tract)	Peripheral serotonin generally reduces bone formation, whereas central serotonin promotes it	Synthesized from tryptophan, gut microbiota affects its levels affecting bone health	41
209	Serotonin (5-HT)	Microbiota-influenced (Gut-derived)	Affects bone density and turnover, through systemic influences and possibly direct skeletal actions	Synthesized in the gut, affects bone through the serotonin pathway	565
209	Serotonin (5-HT)	Microbiota-derived	May have a suppressive effect on osteoblasts, influencing bone mass	Produced by gut bacteria, regulates bone mass indirectly through CNS effects	724
209	Serotonin (5-HT)	Host-derived (Enterochromaffin cells) and microbiota-modulated	Peripheral 5-HT has detrimental effects on bone formation	Synthesis from tryptophan, modulated by gut microbiota	41
209	Serotonin (5-HT)	Host-derived, modulated by microbiota	Impacts bone density indirectly through modulation of gut-brain axis	Serotonin synthesis and secretion	565
210	Short Chain Fatty Acids (SCFAs)	Microbiota-derived (produced by gut bacteria)	Regulate osteoclast and osteoblast activities	Produced via fermentation of dietary fibers, modulates through GPCRs and HDAC inhibition	589
211	Short-chain fatty acids	Microbiota-derived (e.g., Lactobacillus)	May influence bone health indirectly through systemic effects on inflammation and metabolism	Fermentation of dietary fibers	645
211	Short-chain fatty acids	Microbiota-derived (Lactobacillus acidophilus)	Increase calcium absorption, improve bone mineral density	Production by bacteria lowers gut pH, enhancing calcium solubility and absorption	14
211	Short-chain fatty acids	Microbiota-derived (from various bacteria)	Improve bone mass through immune system regulation	Fermentation of dietary fibers	724
211	Short-chain fatty acids	Microbiota-derived (fermentation of fibers)	SCFAs influence bone metabolism by promoting mineral absorption and affecting hormone levels	Produced by microbial fermentation in the colon	565
211	Short-chain fatty acids	Microbiota-derived	Not specified	Energy harvesting for the host	635
211	Short-chain fatty acids	Microbiota-derived (Various bacteria)	Promotes bone formation, prevents bone loss	Fermentation by gut microbiota	32
212	Short-chain fatty acids (SCFAs)	Microbiota-derived	Alleviates E. coli-induced bone loss by suppressing bone resorption	Fermentation by gut microbiota	747
212	Short-chain fatty acids (SCFAs)	Microbiota-derived	Promote bone remodeling, influence both bone resorption and formation	Fermentation by gut microbiota	954
212	Short-chain fatty acids (SCFAs)	Microbiota-derived	Influence on bone health suggested but not detailed	Fermentation by gut microbiota	81
212	Short-chain fatty acids (SCFAs)	Microbiota-derived	Not directly mentioned but SCFAs are beneficial for gut health	Fermentation by gut microbiota	72
212	Short-chain fatty acids (SCFAs)	Microbiota-derived	Enhance bone mass, prevent postmenopausal and inflammation-induced bone loss	Microbial fermentation	883
212	Short-chain fatty acids (SCFAs)	Microbiota-derived	Decreased markers of bone erosion	beneficial effects on arthritis	123
212	Short-chain fatty acids (SCFAs)	Microbiota-derived	Protects against trabecular bone loss in ovariectomized mice	Fermentation by gut microbiota	773
212	Short-chain fatty acids (SCFAs)	Microbiota-derived	Enhance calcium absorption, affect bone mass and bone strength	Fermentation by gut microbiota	51
212	Short-chain fatty acids (SCFAs)	Microbiota-derived	Enhance mineral absorption, particularly calcium and magnesium, which are critical for bone health	Fermentation by gut microbiota	265
212	Short-chain fatty acids (SCFAs)	Microbiota-derived	Improves bone mineral density through enhanced mineral absorption	Fermentation by gut microbiota	304
212	Short-chain fatty acids (SCFAs)	Microbiota-derived	Suggested to improve bone health via enhanced mineral absorption	Fermentation by gut microbiota	133
212	Short-chain fatty acids (SCFAs)	Microbiota-derived (from the fermentation of dietary fibers by gut microbiota)	Enhance calcium absorption and bone density	Fermentation of dietary fibers	931
212	Short-chain fatty acids (SCFAs)	Microbiota-derived (various gut bacteria)	Promotes bone resorption and formation, potentially increases bone mass	Fermentation of dietary fibers	702
212	Short-chain fatty acids (SCFAs)	Microbiota-derived (various gut bacteria)	Regulators of bone resorption and formation, affect bone density	Fermentation of dietary fibers	893
212	Short-chain fatty acids (SCFAs)	Microbiota-derived (from fiber fermentation by gut microbiota)	Linked to improved bone health, especially butyrate and propionate	Fermentation of dietary fibers	417
212	Short-chain fatty acids (SCFAs)	Microbiota-derived (from dietary fiber fermentation by gut bacteria)	Enhance calcium absorption, potentially improving bone mass	Fermentation of dietary fibers	919
212	Short-chain fatty acids (SCFAs)	Microbiota-derived (fermentation by gut bacteria)	Influences bone mass and health through modulation of immune regulation and nutrient absorption	Fermentation of dietary fibers	758
212	Short-chain fatty acids (SCFAs)	Microbiota-derived (from gut microbiome)	Protective against bone mass loss by inhibiting osteoclast differentiation and bone resorption	Fermentation of dietary fibers	501
212	Short-chain fatty acids (SCFAs)	Microbiota-derived (from gut microbiota)	Indirect effects on bone health through inflammation modulation	Fermentation of dietary fibers	786
212	Short-chain fatty acids (SCFAs)	Microbiota-derived (from gut bacteria)	Enhances bone health by influencing mineral absorption and immune modulation	Fermentation of dietary fibers	782
212	Short-chain fatty acids (SCFAs)	Microbiota-derived (from gut bacteria)	Enhances bone health by influencing mineral absorption and immune modulation	Fermentation of dietary fibers	754
212	Short-chain fatty acids (SCFAs)	Microbiota-derived (from gut bacteria)	Positively impacts bone health by influencing mineral absorption and immune modulation	Fermentation of dietary fibers	877
212	Short-chain fatty acids (SCFAs)	Microbiota-derived (byproduct of SCF)	Promotes intestinal health and may increase bone mass	Fermentation by gut microbiota	316
212	Short-chain fatty acids (SCFAs)	Microbiota-derived (from gut bacteria)	Influence bone mineral density through mediation effects	Fermentation of dietary fibers	52
212	Short-chain fatty acids (SCFAs)	Microbiota-derived (from dietary fibers)	May influence bone health through systemic inflammation modulation	Fermentation of dietary fibers	599
212	Short-chain fatty acids (SCFAs)	Microbiota-derived (General gut microbiota)	Modulation of immune responses, possibly influencing bone health via inflammation and gut health	Fermentation of dietary fibers by gut bacteria	257
212	Short-chain fatty acids (SCFAs)	Microbiota-derived (Clostridiales, Firmicutes)	Positively correlated with bone mineral density (BMD)	Fermentation of dietary fibers	746
212	Short-chain fatty acids (SCFAs)	Microbiota-derived (gut microbes)	Influence immune modulation within the bone marrow, potentially impacting bone health	Fermentation of dietary fibers by gut microbes	44
212	Short-chain fatty acids (SCFAs)	Microbiota-derived (various gut bacteria)	Influential in bone health by promoting osteoblast activity	Fermentation of dietary fibers produces SCFAs	53
212	Short-chain fatty acids (SCFAs)	Microbiota-derived (various gut bacteria)	Influence bone metabolism by modulating osteoclasts and osteoblasts activity, thus modulating bone mass	Fermentation of indigestible dietary fibers and endogenous mucus by gut bacteria	946
212	Short-chain fatty acids (SCFAs)	Microbiota-derived (various gut bacteria)	Influence on bone health through immune modulation and inflammation regulation	Produced by bacterial fermentation of dietary fibers in the gut	771
212	Short-chain fatty acids (SCFAs)	Microbiota-derived (various gut bacteria)	Promote bone health by influencing osteoblast and osteoclast activity	Produced by bacterial fermentation of dietary fibers	778
212	Short-chain fatty acids (SCFAs)	Microbiota-derived (various gut bacteria)	Promote bone health by influencing osteoclast and osteoblast activity	Fermentation of dietary fibers	303
212	Short-chain fatty acids (SCFAs)	Microbiota-derived (various gut bacteria)	Influence on immune system development, potential indirect influence on bone health via immune modulation	Fermentation of dietary fibers produces SCFAs	799
212	Short-chain fatty acids (SCFAs)	Microbiota-derived (produced by Firmicutes and Bacteroides)	Beneficial effects on bone health	increases bone mass and reduces bone resorption.	840
212	Short-chain fatty acids (SCFAs)	Microbiota-derived (produced by Firmicutes and Bacteroidetes)	Beneficial effects on bone health	increases bone mass	517
212	Short-chain fatty acids (SCFAs)	Microbiota-derived (produced by Firmicutes and Bacteroidetes)	Beneficial effects on bone health	Fermentation of dietary fibers	847
212	Short-chain fatty acids (SCFAs)	Microbiota-derived (produced by various gut bacteria)	Anti-inflammatory effects	could influence bone health indirectly through immune modulation	927
212	Short-chain fatty acids (SCFAs)	Microbiota-derived (e.g., Megasphaera spp., Megamonas spp.)	Promote intestinal health which can indirectly influence bone health	Fermentation of dietary fibers	813
212	Short-chain fatty acids (SCFAs)	Microbiota-derived (from Firmicutes)	Promotes phosphorus absorption, decreases digestive tract pH, enhances intestinal integrity, reduces expression of pro-inflammatory genes	Fermentation of resistant starch	907
212	Short-chain fatty acids (SCFAs)	Microbiota-derived (specific bacteria not mentioned)	Likely positive influence on bone health through improved intestinal barrier function and decreased systemic inflammation	Produced by bacterial fermentation in the gut	721
212	Short-chain fatty acids (SCFAs)	Microbiota-derived (produced by gut bacteria)	Influences bone remodeling	enhances bone health	955
212	Short-chain fatty acids (SCFAs)	Microbiota-derived (produced by Lactobacillus spp.)	Involved in bone resorption and formation, supports bone health	Fermentation of dietary fibers by Lactobacillus spp.	934
212	Short-chain fatty acids (SCFAs)	Microbiota-derived (produced by gut bacteria from dietary fibers)	Influences bone health indirectly through metabolic and immune modulation	Fermentation of dietary fibers	934
212	Short-chain fatty acids (SCFAs)	Microbiota-derived (produced by gut bacteria from dietary fibers)	Influences bone remodeling	enhances bone health through metabolic and immune modulation	736
212	Short-chain fatty acids (SCFAs)	Microbiota-derived (produced by gut bacteria)	Enhance bone health by improving mineral absorption and inhibiting osteoclasts	Produced by fermentation of dietary fibers by gut bacteria	556
212	Short-chain fatty acids (SCFAs)	Microbiota-derived (produced by gut bacteria)	Influence bone metabolism by promoting bone density and reducing bone resorption	Produced by bacterial fermentation of dietary fibers in the colon	750
212	Short-chain fatty acids (SCFAs)	Microbiota-derived (produced by gut bacteria)	Not directly mentioned but related to general gut health which can impact bone health indirectly	Produced by bacterial fermentation of dietary fibers in the gut	681
212	Short-chain fatty acids (SCFAs)	Microbiota-derived (produced by Firmicutes and Bacteroidetes)	Promote bone homeostasis by enhancing mineral absorption and modulating immune response	Fermentation of dietary fibers by gut microbiota	842
212	Short-chain fatty acids (SCFAs)	Microbiota-derived (produced by gut bacteria)	Anti-inflammatory effects on intestinal mucosa, indirectly protective against inflammatory bowel diseases	Fermentation of dietary fibers by gut microbiota	867
212	Short-chain fatty acids (SCFAs)	Microbiota-derived (produced by gut bacteria)	Positively influences bone healing; impacts osteoblasts, osteoclasts, chondrocytes, and fibroblasts; modulates immune response	Fermentation of dietary fibers by gut bacteria	641
212	Short-chain fatty acids (SCFAs)	Microbiota-derived (produced by gut bacteria)	Regulate bone metabolism by promoting regulatory T cell differentiation, which influences bone anabolic activity	Fermentation of dietary fibers by gut bacteria	33
212	Short-chain fatty acids (SCFAs)	Microbiota-derived (produced by gut bacteria)	No significant impact observed on bone turnover	Produced by bacterial fermentation of dietary fibers	648
212	Short-chain fatty acids (SCFAs)	Microbiota-derived (produced by gut bacteria)	Regulate bone metabolism through effects on osteoclasts and osteoblasts	Fermentation of dietary fibers by gut bacteria	682
212	Short-chain fatty acids (SCFAs)	Microbiota-derived (from gut bacteria)	Improve bone mineral density by promoting osteogenic differentiation of mesenchymal stem cells and reducing osteoclast activity	Produced via bacterial fermentation of dietary fibers	13
212	Short-chain fatty acids (SCFAs)	Microbiota-derived (from gut bacteria)	Regulate bone metabolism, anti-inflammatory effects	Produced by bacterial fermentation of dietary fibers	470
212	Short-chain fatty acids (SCFAs)	Microbiota-derived (Clostridia, Peptostreptococci)	Promote bone growth by inducing IGF-1, regulate osteoclast metabolism	Fermentation of dietary fibers, activation of GPR109A/HCA2 and inhibition of HDACs	958
212	Short-chain fatty acids (SCFAs)	Microbiota-derived (from gut bacteria)	Produced by the microbial fermentation of dietary fibers, beneficial to bone health	Fermentation process by gut microbiota	48
212	Short-chain fatty acids (SCFAs)	Microbiota-derived (various gut bacteria)	Promote bone health by regulating immune function and maintaining bone density	Produced by bacterial fermentation of dietary fibers	32
212	Short-chain fatty acids (SCFAs)	Microbiota-derived (General gut microbiota)	Bone-protective effects, induces regulatory T cells reducing inflammation, enhances bone mineral density	Fermentation of dietary fibers by gut microbiota	41
212	Short-chain fatty acids (SCFAs)	Microbiota-derived (various bacteria, incl. Faecalibacterium prausnitzii, Eubacterium rectale)	Regulate bone cells, influence bone resorption and formation	Produced by fermentation of complex carbohydrates	929
212	Short-chain fatty acids (SCFAs)	Microbiota-derived (various gut bacteria)	Influences bone marrow hematopoiesis, affecting immune cell development in bone marrow	Fermentation of dietary fibers	926
212	Short-chain fatty acids (SCFAs)	Microbiota-derived (General gut microbiota)	Positive effects on bone density and microenvironment, osteoprotective	Fermentation by gut microbiota	48
212	Short-chain fatty acids (SCFAs)	Microbiota-derived (Lactobacillus)	Increase bone health by improving calcium absorption and bone mineral density	Fermentation by gut microbiota	14
212	Short-chain fatty acids (SCFAs)	Microbiota-derived (various gut bacteria)	Beneficial to bone health by regulating bone mass through immune modulation	Fermentation of dietary fibers by gut microbiota	724
212	Short-chain fatty acids (SCFAs)	Microbiota-derived (Various bacteria)	Promotes bone formation and reduces bone loss	Fermentation by gut microbiota	41
212	Short-chain fatty acids (SCFAs)	Microbiota-derived (Clostridia, Bacteroides)	Enhance bone formation and prevent bone loss	Fermentation of dietary fibers and complex carbohydrates	929
212	Short-chain fatty acids (SCFAs)	Microbiota-derived (Various gut bacteria)	Influence hematopoietic precursors in the bone marrow, potentially promoting bone health	Fermentation of dietary fibers by gut microbiota	926
212	Short-chain fatty acids (SCFAs)	Microbiota-derived (Firmicutes, Bacteroidetes)	Regulate bone metabolism, potentially beneficial for bone health	Fermentation by-products of gut microbiota	871
213	Sialic Acid (Neu5Ac)	Host-derived (from dietary sources)	Promotes bone development	Not specified	636
214	Silicon (Si)	Host-derived (Dietary source)	Participates in the cross-link of collagen and affects bone mineral density	Involves in electrochemical bone mineralization	550
215	Soluble Corn Fiber (SCF)	Microbiota-derived (from dietary fiber)	Enhanced calcium absorption in post-RYGB individuals	Fermentation by gut microbiota	316
216	Soy Isoflavones	Host-derived (Soybean)	Influences estrogenic activity impacting bone health.	Not specified	145
217	Soy protein	Host-derived (Soybeans)	May influence bone health through general nutrition	Not specified	146
218	Sphingosine-1-phosphate (S1P)	Not specified	Involved in hematopoietic stem cell trafficking which can influence bone marrow microenvironment	Lipid signaling pathway	121
219	Tamsulosin	Not specified	Not specified in terms of direct bone health impact	Not specified	389
220	Tannic Acid	Not specified	Reduces bone mineral density and contents	Not specified	209
221	Taurine	Microbiota-derived (not specified which bacteria)	Indirect effects on bone health via lipid metabolism modulation	Produced from cysteine by bacteria	813
222	Testosterone	Host-derived (Influenced by microbial activity)	Increases bone density, stimulates osteoblast precursors, suppresses apoptosis in bone cells	Gut microbiota can influence levels indirectly through various microbial interactions	41
223	TGF-beta	Host-derived (immune response modulation)	Can promote bone resorption in the context of inflammatory diseases	Immune signaling pathways	786
223	TGF-beta	Host-derived (immune response)	Can promote bone resorption in inflammatory conditions	Immune signaling pathways	782
223	TGF-beta	Host-derived (immune system)	Can promote bone resorption in inflammatory conditions	Immune signaling pathways	754
223	TGF-beta	Host-derived (immune response)	Can promote bone resorption in inflammatory conditions	Immune signaling pathways	877
224	Total SCFAs	Microbiota-derived (from gut bacteria)	Higher in low-altitude group, associated with bone health	Fermentation of dietary fibers	52
225	Trimethylamine N-oxide (TMAO)	Microbiota-derived	Possible association with hip fractures	Derived from L-carnitine by gut microbiota	359
225	Trimethylamine N-oxide (TMAO)	Microbiota-derived	High TMAO-to-choline ratio associated with stunting	Produced from choline by gut microbiota	66
225	Trimethylamine N-oxide (TMAO)	Microbiota-derived	Not significantly associated with hip fracture or total hip BMD	potential association with increased hip fracture risk in individuals with higher BMI	511
225	Trimethylamine N-oxide (TMAO)	Microbiota-derived (from dietary L-carnitine and choline)	Associated with greater bone loss during weight loss diets	Derived from L-carnitine and choline by gut microbiota and liver enzymes	582
225	Trimethylamine N-oxide (TMAO)	Microbiota-derived (from metabolization of dietary compounds)	Potential effects on bone health not detailed in CKD patients	known to promote vascular calcification.	840
225	Trimethylamine N-oxide (TMAO)	Microbiota-derived (from dietary choline, L-carnitine)	Indirect effects on bone through cardiovascular impact	Derived from choline, L-carnitine, and betaine	517
225	Trimethylamine N-oxide (TMAO)	Microbiota-derived (from dietary choline, L-carnitine by gut bacteria)	Influences bone health negatively	Derived from dietary nutrients, affects mitochondria and cellular energy metabolism	847
225	Trimethylamine N-oxide (TMAO)	Microbiota-derived (from dietary choline)	Promotes adipogenesis, attenuates osteogenesis, increases inflammation	Derived from choline by gut microbiota	560
225	Trimethylamine N-oxide (TMAO)	Microbiota-derived (from dietary choline)	Negatively correlated with bone mineral density	associated with bone loss in osteoporosis	951
225	Trimethylamine N-oxide (TMAO)	Microbiota-derived (from dietary choline, L-carnitine, betaine)	Associated with bone density	may protect against bone density loss during weight loss	842
225	Trimethylamine N-oxide (TMAO)	Microbiota-derived (from choline and carnitine)	Negative effects on vascular system, potential indirect effects on bone	Generated in the intestine	929
225	Trimethylamine N-oxide (TMAO)	Host-derived	Linked to cardiovascular health, potential indirect effects on bone health through systemic inflammation	Gut microbiota metabolism	197
225	Trimethylamine N-oxide (TMAO)	Microbiota-derived	Negative systemic effects	indirect potential impact on bone through vascular health	929
226	Trimethylamine-N-oxide (TMAO)	Microbiota-derived	Negative impact on endothelial progenitor cells	Produced from dietary nutrients in the liver	153
227	Tryptophan	Microbiota-derived	Inverse relationship with P1NP (weak)	Not specified	673
227	Tryptophan	Microbiota-derived	Associated with spine BMD	supports a link with the gut microbiome	718
227	Tryptophan	Microbiota-derived (from tryptophan metabolism)	Involved in maintaining bone integrity through modulation of inflammation and immune responses	Metabolized through various pathways including the indole and kynurenine pathways	750
227	Tryptophan	Microbiota-derived (from gut bacteria)	Affect bone health through serotonin pathways affecting bone turnover	Produced by bacterial metabolism	32
227	Tryptophan	Microbiota-derived	Influences neurotransmitter expression affecting bone	Amino acid metabolism	32
227	Tryptophan	Microbiota-derived	Influences neurotransmitter expression affecting bone	Amino acid metabolism	14
227	Tryptophan	Microbiota-derived	Involves modulation of immune system affecting bone turnover	Metabolism by gut microbiota	41
228	Tumor necrosis factor alpha (TNF-α)	Host-derived (immune cell production, influenced by gut microbiota)	Promotes bone resorption in the context of estrogen deficiency	Cytokine signaling in immune and bone cells	955
228	Tumor necrosis factor alpha (TNF-α)	Host-derived (produced by immune cells)	Can lead to increased bone resorption and decreased bone formation	Immune response affecting bone remodeling	553
228	Tumor necrosis factor alpha (TNF-α)	Host-derived (immune cells, influenced by microbial interactions)	Promotes osteoclast activity leading to bone resorption in inflammatory conditions	Part of cytokine signaling in immune system affecting bone remodeling	556
228	Tumor necrosis factor alpha (TNF-α)	Host-derived (immune cells)	Can lead to bone loss by promoting osteoclastogenesis	Cytokine signaling in immune response affecting bone	33
228	Tumor necrosis factor alpha (TNF-α)	Host-derived (immune system response to microbiota)	Modulate bone remodeling by influencing osteoclast and osteoblast activity	Immune response to microbiota affects bone homeostasis	565
229	Vitamin B	Microbiota-derived	Essential for bone development and function	Not specified	32
229	Vitamin B	Microbiota-derived	Essential for bone development and function	Not specified	14
230	Vitamin B12	Host-derived (dietary intake)	Cofactor in Hcy metabolism, aids in lowering Hcy levels	Essential for proper function of the nervous system and remethylation of Hcy	733
231	Vitamin B6	Host-derived (dietary intake)	Facilitates conversion of Hcy into cystathionine	Cofactor in transsulfuration pathway of Hcy metabolism	733
232	Vitamin C	Not specified	Associated with bone formation (P1NP)	Vitamin C metabolism	673
232	Vitamin C	Host-derived (Dietary source)	Enhances bone mineral density and reduces risk of osteoporosis	Absorption through facilitated diffusion and active transport in the intestine	546
232	Vitamin C	Host-derived (dietary intake)	Can be metabolized to oxalate which increases risk of stones, indirectly affecting bone health	Metabolism increases oxalate production contributing to hyperoxaluria	403
233	Vitamin D	Not specified	Top enriched pathway associated with CTX	Vitamin D metabolism	673
233	Vitamin D	Host-derived	Regulates Ca absorption and bone mineralization	Vitamin D metabolism	355
233	Vitamin D	Host-derived	Regulates calcium absorption and bone mineralization	Vitamin D metabolism	883
233	Vitamin D	Host-derived	Involved in calcium absorption and bone mineralization	deficiencies common post-bariatric surgery leading to poorer bone health	789
233	Vitamin D	Host-derived	Regulates calcium absorption and bone mineralization	Vitamin D metabolism	22
233	Vitamin D	Host-derived (through synthesis or supplementation)	Facilitates calcium absorption, crucial for bone health	Vitamin D metabolism	737
233	Vitamin D	Host-derived (synthesized in skin, dietary sources)	Enhances calcium and phosphate absorption for bone health	Vitamin D metabolism	417
233	Vitamin D	Host-derived (synthesized in skin, supplemented)	Essential for bone health, enhances calcium absorption and bone mineral density	Vitamin D metabolism	220
233	Vitamin D	Host-derived (synthesized in skin, dietary sources)	Crucial for bone health, regulates calcium and phosphate metabolism	Vitamin D metabolism	727
233	Vitamin D	Host-derived (sun exposure, diet)	Crucial for calcium metabolism and bone health	Vitamin D metabolism	499
233	Vitamin D	Host-derived (dietary and synthesized in skin)	Essential for bone health; deficiency common in CD, exacerbating bone loss	Synthesis impaired in CD due to malabsorption and lack of exposure	532
233	Vitamin D	Host-derived (synthesized by skin, influenced by diet)	Critical for bone mineralization, regulates calcium and phosphate homeostasis	Hormonal regulation of calcium and bone metabolism	553
233	Vitamin D	Host-derived (synthesized from cholesterol in the skin and diet)	Regulates bone mineralization and calcium homeostasis	Synthesized in skin, activated in liver and kidneys, affects VDR	780
233	Vitamin D	Host-derived (synthesized in the skin, converted in liver and kidneys)	Essential for calcium and phosphate absorption, regulates bone and cartilage metabolism	Synthesized from cholesterol, activated in liver and kidneys	33
233	Vitamin D	Host-derived (synthesized in skin, activated in liver and kidneys)	Essential for calcium and phosphorus metabolism, indirectly influences bone calcification	Synthesis influenced by sunlight exposure, activated in liver and kidneys	112
233	Vitamin D	Host-derived (synthesized by skin, supplemented in diet)	Crucial for bone health, regulates calcium and phosphorus levels	Synthesized from cholesterol, activated in liver and kidneys	648
233	Vitamin D	Host-derived (synthesized in skin, activated in liver and kidneys)	Essential for calcium absorption and bone mineralization	Fat-soluble vitamin activated by liver and kidney enzymes, influences calcium/phosphate metabolism	958
233	Vitamin D	Host-derived (synthesized by skin, supplemented in diet)	Important for bone health and may have protective effects against RA by regulating immune function	Synthesized in skin upon sunlight exposure	197
233	Vitamin D	Host-derived	Essential for bone health, promotes bone growth and remodeling	Gut microbiota influences vitamin D receptor activity which can impact bone health	41
234	Vitamin D2	Host-derived (Dietary Source)	Regulates bone metabolism through calcium and phosphorus balance	Synthesis from dietary ergosterol, further hydroxylated to active forms in the liver and kidney	442
235	Vitamin D3	Host-derived	Enhances calcium absorption, important for bone health	Synthesized from 7-dehydrocholesterol in skin, transformed in liver and kidneys	151
235	Vitamin D3	Host-derived (Sunlight synthesis and dietary)	Enhances bone mineral density, involved in bone formation and resorption	Synthesized from 7-dehydrocholesterol in skin upon UV exposure	442
235	Vitamin D3	Host-derived (Synthesized from sunlight and dietary sources)	Modulates gut microbiome in the upper GI tract, indirectly influencing bone health through improved gut health and immune modulation	Synthesis in skin and dietary absorption, activated in liver and kidneys	666
236	Vitamin K	Microbiota-derived (gut bacteria)	Necessary for functionalization of bone proteins such as osteocalcin	influences bone remodeling and mineralization	935
236	Vitamin K	Microbiota-derived (produced by gut bacteria)	Important for bone health via modulation of bone proteins	Synthesized by intestinal microbiota	553
236	Vitamin K	Microbiota-derived (from gut bacteria)	Essential for bone health by activating proteins involved in bone formation	Synthesized by gut bacteria	32
236	Vitamin K	Microbiota-derived (specific bacteria not specified)	Essential for bone health, activates proteins involved in bone formation	Produced by gut bacteria, involved in bone metabolism	724
236	Vitamin K	Microbiota-derived	Essential for bone development and function	Not specified
236	Vitamin K
237	Vitamin K1	Host-derived (Green leafy vegetables, plant oils)	Essential for bone mineralization and preventing vascular calcifications	Carboxylation of bone-related proteins	84
238	Vitamin K2	Microbiota-derived	Associated with bone mineral density	Synthesis by gut microbiota	773
238	Vitamin K2	Microbiota-derived (Gut bacteria, specifically bacteroides species)	Essential for bone mineralization and preventing vascular calcifications	Synthesis in the gut and conversion from K1 to K2 in the body	84
239	Vitamins K and B12	Microbiota-derived	Essential for bone health, promotes bone density and strength	Synthesis by gut microbiota	724
240	Volatile Fatty Acids	Microbiota-derived	No specific impact mentioned on bone health	Fermentation by gut microbiota	209
241	Whey Protein	Host-derived (Dietary source)	Potential benefits on bone mass, though evidence is varied	Not specified	503
242	Zein	Host-derived (corn protein)	No direct mentioned impact on bone health, used for drug encapsulation and delivery	Protects bioactives from gastric acid, used in colon-targeted drug delivery	406
243	Zinc	Host-derived (ingested through diet)	Important in bone tissue growth and repair	Absorbed in the small intestine, involved in numerous enzymatic reactions	868
244	Zinc (Zn)	Host-derived (Dietary source)	Stimulates bone formation and inhibits bone resorption	Collagen synthesis and alkaline phosphatase activity	550
245	Zinc Glycine	Host-derived (supplemented diet, not metabolized by bacteria)	Improves bone quality by modulating intestinal barrier and reducing bone resorption	Zinc acts as a coactivator for Runx2, influencing osteoblast differentiation and reducing osteoclast activity	331
246	ω-3/ω-6 polyunsaturated fatty acids	Microbiota-derived (not specified which bacteria)	Positive effects on bone health by modulating inflammation and calcium balance	Fat metabolism	813

## Sheet: Dataset S3 - Probiotics
Probiotic ID	Bacteria Name	Origin of Bacteria	Function	Impact	Metabolic Pathway	Reference ID
1	AKK	Probiotic	Influences bone mass and health			807
2	Akkermansia muciniphila	Probiotic	Positive			949
2	Akkermansia muciniphila	Probiotic	Positive			949
3	Bacillus clausii	Probiotic	Known to promote bone formation via increasing Treg cells in an experimental model			958
4	Bacillus licheniformis	External (probiotic)				921
5	Bacillus subtilis C-3102	Probiotic	Used in interventions to improve bone mineral density in postmenopausal women			848
5	Bacillus subtilis C-3102	External (Probiotic)	Increases hip bone mineral density in postmenopausal women			810
5	Bacillus subtilis C-3102	External (Probiotic)	Increases BMD by inhibiting bone resorption			716
5	Bacillus subtilis C-3102	External (Probiotic)				937
6	Bacteroides	Native (Intestinal)	Affects bone metabolism through modulation of bone immune status and growth factors.	Bone Degeneration	Modifies metabolism of cortisol, serotonin, and sex hormones.	841
7	Bifidobacterium	External (Probiotic)	Helps in the absorption of minerals and nutrients, beneficial for bone health.	Bone Formation	Promotes calcium absorption by producing short-chain fatty acids (SCFA).	841
7	Bifidobacterium	External (probiotic)	Modulates chronic inflammation and oxidative damage in musculoskeletal tissue			847
7	Bifidobacterium	External (probiotic)	Indirect influence on bone homeostasis through gut microbial-dependent signaling pathways			842
7	Bifidobacterium	External (probiotic)				940
8	Bifidobacterium adolescentis	Probiotic	Protective			857
8	Bifidobacterium adolescentis	Probiotic	Protective			869
9	Bifidobacterium animalis	External (probiotic)				32
10	Bifidobacterium animalis BB-12	Probiotic	Promotes bone health by enhancing calcium absorption and bone density			560
11	Bifidobacterium animalis lactis M8	External (probiotic)	Co-administration with calcium and calcitriol improved bone metabolism, reflected by increased vitamin D3 levels and decreased parathyroid hormone (PTH) and procalcitonin levels in serum.			681
12	Bifidobacterium bifidum	Probiotic	Cognitive function			821
12	Bifidobacterium bifidum	Probiotic	No significant effect on body composition noted			525
12	Bifidobacterium bifidum	External (Probiotic)	Beneficial - Increased SCFA production, antioxidant and antimicrobial activities			156
12	Bifidobacterium bifidum	Probiotic	Beneficial			493
12	Bifidobacterium bifidum	External (Probiotic)				937
12	Bifidobacterium bifidum	External (Probiotic)				37
13	Bifidobacterium bifidum W23	External (Probiotic)				37
14	Bifidobacterium breve	External (Probiotic)	Part of multispecies probiotic shown to affect serum concentrations of bone biomarkers			876
14	Bifidobacterium breve	Probiotic	Cognitive processes			821
14	Bifidobacterium breve	External (Probiotic)				937
15	Bifidobacterium lactis	External (Probiotic)	Shown to benefit growth and bone density in infant models, likely through impacts on gut microbiota and systemic growth factors like IGF-1.	Bone Formation	Contributes to improved nutrient absorption and metabolism which indirectly supports bone mineral density.	932
15	Bifidobacterium lactis	Probiotic	No significant effect on body composition noted			525
15	Bifidobacterium lactis	Probiotic	Beneficial			493
16	Bifidobacterium lactis HN019	External (Probiotic)	Reduces IL-1β levels, the ratio of RANKL-osteoprotegerin (OPG), and regulates the expression of TNF-α and IL-6. Has immunological and antibacterial properties.	Bone Formation	Influences cytokine production and balances bone resorption and formation.	470
17	Bifidobacterium lactis W51	External (Probiotic)				37
18	Bifidobacterium lactis W52	External (Probiotic)				37
19	Bifidobacterium longum	External (Probiotic)	Fermented products induce anti-osteoclastogenic effects, promoting bone health.	Bone Formation	Influences local and systemic anti-inflammatory responses.	412
19	Bifidobacterium longum	External (Probiotic)	Facilitates the absorption of calcium, magnesium, and phosphorus, potentially increasing bone mineral density.	Bone Formation	Enhances mineral absorption and may influence intestinal health.	903
19	Bifidobacterium longum	External (Probiotic)	Increases bone formation parameters and decreases bone absorption parameters in OVX rats, leading to increased bone mass density (BMD).	Bone Formation	Delays the decrease in bone mass and increases osteoblast number in OVX rats by affecting the gut microbiome composition .	690
19	Bifidobacterium longum	External (Probiotic)	Influences bone metabolism and has been used in preventing bone density loss, potentially through its effects on the gut microbiota.	Bone Formation	Involves interactions with gut microbiota and immune system.	682
19	Bifidobacterium longum	External (Probiotic)	Demonstrated to affect bone turnover and possibly increase bone volume			876
19	Bifidobacterium longum	Probiotic	No significant effect on body composition noted			525
19	Bifidobacterium longum	Probiotic	Beneficial			493
19	Bifidobacterium longum	External (Probiotic)				937
19	Bifidobacterium longum	External (probiotic)				921
19	Bifidobacterium longum	External (probiotic)				32
20	Bifidobacterium longum NK49	External (Probiotic)	Similar function as Lactobacillus plantarum NK3 in the context of osteoporosis and bacterial vaginosis, by influencing TNF-α expression and gut microbiota composition.	Bone Formation	NF-κB and TNF-α modulation through gut microbiota restoration.	30
21	Bifidobacterium species	External (Probiotic)	Associated with favorable outcomes in osteoarthritis, likely through immune modulation and gut health improvement.	Bone Degeneration	Immune modulation possibly via effects on gut microbial communities.	939
22	Bifidobacterium spp.	External (Probiotic)	Protective effects against metabolic conditions that can indirectly benefit bone health.	Bone Formation	Modulates gut microbiota to enhance bone health indirectly via metabolic improvements.	724
22	Bifidobacterium spp.	Probiotic	Beneficial effects on bone health parameters in animal experiments			452
22	Bifidobacterium spp.	Probiotic	Reduces osteoporosis			807
22	Bifidobacterium spp.	Probiotic	Beneficial for bone health by improving gut barrier and anti-inflammatory effects			516
22	Bifidobacterium spp.	Probiotic	Influences bone health through gut microbial interactions			933
22	Bifidobacterium spp.	Probiotic	Likely beneficial for bone health but requires more research​​.			619
22	Bifidobacterium spp.	External (Probiotic)	Enhances intestinal barrier integrity			750
22	Bifidobacterium spp.	Probiotic (Intestinal)				589
23	Clostridium	Native (Intestinal)	Influences osteoclastogenesis and local inflammatory responses in the bone marrow.	Bone Degeneration	Impacts secretion of intestinal hormones affecting osteoblasts.	841
24	Clostridium butyricum	External (Probiotic)				204
25	Enterococcus faecium	Probiotic	Beneficial			493
26	Enterococcus raffinosus	External (probiotic)				921
27	Escherichia coli Nissle 1917	Probiotic	Beneficial			493
28	Filifactor alocis	External (Oral Pathogen)				241
29	Lactiplantibacillus plantarum	External (Probiotic)	Beneficial - Increased SCFA production, antioxidant and antimicrobial activities			156
30	Lactobacillus	External (probiotic)	Modulates chronic inflammation and oxidative damage in musculoskeletal tissue			847
30	Lactobacillus	External (probiotic)	Indirect influence on bone homeostasis through gut microbial-dependent signaling pathways			842
31	Lactobacillus acidophilus	External (Probiotic)	Decreases bone resorption markers and inhibits osteoclast formation in OVX mice, thereby supporting bone health.	Bone Degeneration	Modulates bone resorption by altering levels of T lymphocytes and inhibiting osteoclast formation.	556
31	Lactobacillus acidophilus	External (Probiotic)	The isolated extracellular proteins from L. acidophilus (LaEPs) prime macrophages for enhanced microbial phagocytosis, reduce inflammation, and significantly augment bone deposition.	Bone Formation	LaEPs enhance electrostatic interactions that lead to probiotic-pathogen co-aggregation and pathogenic growth inhibition, and promote bone formation via cathepsin K and nuclear factor-kappa B pathways.	360
31	Lactobacillus acidophilus	External (Probiotic)	Involved in bone health enhancement			876
31	Lactobacillus acidophilus	Probiotic	Beneficial effects on bone health parameters			452
31	Lactobacillus acidophilus	Probiotic	Cognitive function			821
31	Lactobacillus acidophilus	Probiotic	Modulates immune system, potentially beneficial for RA			571
31	Lactobacillus acidophilus	Probiotic	Associated with decreased blood glucose levels			525
31	Lactobacillus acidophilus	Probiotic	Beneficial			493
31	Lactobacillus acidophilus	External (Probiotic)				937
31	Lactobacillus acidophilus	External (Probiotic)				37
31	Lactobacillus acidophilus	External (Probiotic)				249
31	Lactobacillus acidophilus	External (probiotic)				32
32	Lactobacillus acidophilus W37	External (Probiotic)				37
33	Lactobacillus brevis	External (probiotic)				924
34	Lactobacillus brevis W63	External (Probiotic)				37
35	Lactobacillus bulgaricus	External (probiotic)	No significant impact on bone turnover markers, influenced beta diversity of gut microbiota			648
35	Lactobacillus bulgaricus	External (Probiotic)	Part of a multispecies probiotic shown to affect bone biomarkers			876
35	Lactobacillus bulgaricus	Probiotic	Beneficial effects on bone health parameters			452
35	Lactobacillus bulgaricus	External (Probiotic)				937
35	Lactobacillus bulgaricus	External (probiotic)				32
36	Lactobacillus casei	External (Probiotic)	Prevents wear debris-induced osteolysis, suggesting an influence on bone resorption processes, likely through modulation of local immune responses.	Bone Degeneration (prevention)	Inhibits osteoclastogenesis and inflammatory response in bone microenvironment.	932
36	Lactobacillus casei	External (Probiotic)	Reduces pain, cartilage destruction, and lymphocyte infiltration in arthritis.	Bone Formation	Modulates inflammatory cytokines and immune response	865
36	Lactobacillus casei	External (Probiotic)	Direct effect on bone cells, but specific actions not detailed in the snippets provided.	Not Specified	Not Specified	903
36	Lactobacillus casei	External (Probiotic)	Prevents and restores bone loss related to estrogen deficiency			876
36	Lactobacillus casei	Probiotic	Positive			949
36	Lactobacillus casei	Probiotic	Positive			949
36	Lactobacillus casei	Probiotic	Improves serum calcium levels, beneficial in animal studies			452
36	Lactobacillus casei	Probiotic	Cognitive function			821
36	Lactobacillus casei	Probiotic	Modulates immune system, potentially beneficial for RA			571
36	Lactobacillus casei	Probiotic	Beneficial			493
36	Lactobacillus casei	External (Probiotic)				937
36	Lactobacillus casei	External (probiotic)				921
36	Lactobacillus casei	External (probiotic)				32
37	Lactobacillus casei Shirota	Probiotic	Used in interventions to improve bone health outcomes in humans			848
37	Lactobacillus casei Shirota	External (Probiotic)	Improves fracture healing in the distal radius			810
38	Lactobacillus casei W56	External (Probiotic)				37
39	Lactobacillus curvatus	External (probiotic)				940
40	Lactobacillus curvatus KFRI-166	External (Probiotic)				937
41	Lactobacillus delbrueckii ssp. Helveticus	External (Probiotic)	Beneficial - Increased SCFA production, antioxidant and antimicrobial activities			156
42	Lactobacillus fermentum	External (Probiotic)	Promotes osteoblast proliferation, enhances bone matrix protein synthesis, and increases mineral deposition in osteoblastic cell cultures.	Bone Formation	Stimulates osteogenic activity and bone formation by enhancing cellular growth factor production.	288
42	Lactobacillus fermentum	Probiotic	Cognitive function			821
42	Lactobacillus fermentum	External (Probiotic)				37
43	Lactobacillus fermentum NS9	Probiotic	Cognitive and behavioral			821
44	Lactobacillus gasseri SBT2055	External (Probiotic)	Improves periodontal health by modulating immune response and reducing inflammatory cytokines like TNF-α and IL-6 in gingival tissue, potentially affecting bone health through reduced bone resorption.	Bone Degeneration	Immune response and inflammatory pathway modulation.	733
45	Lactobacillus helveticus	External (Probiotic)	Promotes osteoblastic bone formation, increases bone mineral density, reduces bone turnover.	Bone Formation	Increases intracellular calcium accumulation, impacts cytokine levels.	412
45	Lactobacillus helveticus	External (Probiotic)	Enhances calcium accumulation in osteoblast cultures, suggesting a role in osteoblast differentiation.	Bone Formation	Promotes calcium absorption and influences osteoblast differentiation.	903
45	Lactobacillus helveticus	External (Probiotic)	Shown to have acute positive effects on calcium metabolism			876
45	Lactobacillus helveticus	Probiotic	Improves serum calcium levels			452
45	Lactobacillus helveticus	External (probiotic)				32
45	Lactobacillus helveticus	External (probiotic)				940
46	Lactobacillus helveticus NS8	Probiotic	Cognitive and behavioral			821
47	Lactobacillus johnsonii	External (probiotic)				32
48	Lactobacillus paracasei	Probiotic	Beneficial effects on bone health parameters			452
48	Lactobacillus paracasei	External (probiotic)				32
48	Lactobacillus paracasei	External (probiotic)				940
49	Lactobacillus paracasei DSM 13434	External (Probiotic)				937
50	Lactobacillus plantarum	External (Probiotic)	Produces 10-oxo-trans-11-octadecenoic acid (KetoC) and 10-hydroxy-cis-12-octadecenoic acid (HYA) which have antioxidant properties and modulate inflammation, potentially reducing bone loss.	Bone Formation	G Protein coupled Receptor (GPR) 120-NRF2 ARE-MAPK pathway and FFAR GPR120, inhibiting NF-κB signaling.	470
50	Lactobacillus plantarum	External (Probiotic)	Associated with leanness, potentially beneficial for bone health by reducing inflammation.	Bone Formation	Enhances glycolysis and oxidative stress defense, indirectly affecting bone health	724
50	Lactobacillus plantarum	External (Probiotic)	Enhances bone matrix protein accumulation and mineralization in cell cultures by regulating cellular processes and gene expression.	Bone Formation	Influences osteoblastic activity and differentiation through modulation of gene expression related to bone metabolism.	288
50	Lactobacillus plantarum	External (Probiotic)	Stimulates juvenile growth and prevents stunted growth in chronic undernutrition by enhancing growth hormone activity, indirectly benefiting bone health.	Bone Formation	Influences growth hormone activity which indirectly affects bone formation.	906
50	Lactobacillus plantarum	External (Probiotic)	Enhances bone formation by modulating insulin-like growth factor-1 (IGF-1), which is crucial for bone growth, especially under conditions of malnutrition.	Bone Formation	Modulates IGF-1 through the fermentation by-products of the gut microbiota.	871
50	Lactobacillus plantarum	Probiotic	Beneficial			493
50	Lactobacillus plantarum	External (Probiotic)				937
50	Lactobacillus plantarum	External (probiotic)				956
50	Lactobacillus plantarum	External (probiotic)				32
50	Lactobacillus plantarum	External (probiotic)				924
51	Lactobacillus plantarum DSM 15312	External (Probiotic)				937
52	Lactobacillus plantarum DSM 15313	External (Probiotic)				937
53	Lactobacillus plantarum NK3	External (Probiotic)	Alleviates bacterial vaginosis and osteoporosis by suppressing NF-κB-linked TNF-α expression through restoring gut microbiota composition in ovariectomy-disrupted models.	Bone Formation	NF-κB and TNF-α modulation through gut microbiota restoration.	30
54	Lactobacillus reuteri	External (Probiotic)	Enhances bone volume and thickness, reduces bone turnover markers like RANKL, and increases anti-inflammatory cytokines like IL-10.	Bone Formation	Impacts intestinal microbiota which modulates bone remodeling by influencing osteoclast and osteoblast activities.	932
54	Lactobacillus reuteri	External (Probiotic)	Protects against bone loss in estrogen-deficient conditions by modulating gut microbiota and reducing inflammatory responses affecting the bone.	Bone Formation	Modulates gut microbiota and immune function.	928
54	Lactobacillus reuteri	External (Probiotic)	Protects against bone loss in ovariectomized mice by reducing osteoclastogenesis and inflammation.	Bone Formation	Decreases osteoclast bone resorption markers (Trap5 and RANKL), reduces osteoclastogenesis.	631
54	Lactobacillus reuteri	External (Probiotic)	Decreases bone RNA levels of Trap5 and RANKL, reducing osteoclastogenesis.	Bone Degeneration (prevention)	Influences osteoclast activation and bone resorption	865
54	Lactobacillus reuteri	External (Probiotic)	Associated with obesity in some contexts, influencing systemic inflammation.	Bone Degeneration (potential)	Modulates immune system and inflammation, indirectly affecting bone metabolism	724
54	Lactobacillus reuteri	External (Probiotic)	Inhibits differentiation of osteoclasts from monocytic macrophages and suppresses TNFα-induced suppression on pre-osteoblastic cells.	Bone Formation	Influences osteoclastogenesis and osteoblast activity, reducing bone resorption and promoting formation.	903
54	Lactobacillus reuteri	External (Probiotic)	Inhibits the expression of tumor necrosis factor (TNF) and Wnt10b in a mouse model of type I diabetes, preventing bone loss and bone marrow adiposity.	Bone Degeneration	Acts on immune pathways to reduce inflammatory cytokines and support bone structure in diabetic conditions.	556
54	Lactobacillus reuteri	External (Probiotic)	Administration restores GM composition and alleviates bone loss, highlights the role of probiotics in maintaining bone health by managing dysbiosis.	Bone Degeneration	Modulates gut microbiota composition, reducing inflammation and osteoclast activity linked to bone loss.	906
54	Lactobacillus reuteri	External (Probiotic)	Prevents glucocorticoid-induced osteoporosis by enhancing intestinal barrier function and may support bone health by improving gut microbiota composition.	Bone Formation	Influences intestinal barrier and microbiota composition.	30
54	Lactobacillus reuteri	External (Probiotic)	Reduces periodontal inflammation and may lower serum IL-8 levels, indirectly supporting bone health by reducing bone resorption.	Bone Degeneration	Immune modulation and inflammation reduction.	733
54	Lactobacillus reuteri	External (Probiotic)	Enhances suppression of pro-inflammatory cytokines affecting bone resorption			876
54	Lactobacillus reuteri	Probiotic	Protective			869
54	Lactobacillus reuteri	Probiotic	Improves serum calcium levels, beneficial in animal studies			452
54	Lactobacillus reuteri	External (Probiotic)				37
54	Lactobacillus reuteri	External (Probiotic)				241
54	Lactobacillus reuteri	External (probiotic)				956
54	Lactobacillus reuteri	External (probiotic)				32
54	Lactobacillus reuteri	External (probiotic)				940
55	Lactobacillus reuteri ATCC PTA 6475	External (Probiotic)	Suppresses expression of pro-inflammatory and pro-osteoclastogenic cytokines, supports bone integrity.	Bone Formation	Modulates immune responses, reduces osteoclast activity.	412
55	Lactobacillus reuteri ATCC PTA 6475	External (Probiotic)	Improves bone mineral density in postmenopausal women by modulating the gut microbiota and immune response.	Bone Formation	Influences cytokine production and immune modulation.	444
55	Lactobacillus reuteri ATCC PTA 6475	External (Probiotic)	Improves trabecular bone parameters in male mice, increases osteoblast serum markers and dynamic measures of bone formation.	Bone Formation	Influences bone remodeling by increasing gene expression of Bmp-2 and Sparc, which are involved in osteoblast formation and calcification .	690
55	Lactobacillus reuteri ATCC PTA 6475	External (Probiotic)	Supplementation with L. reuteri ATCC PTA 6475 was shown to reduce bone loss in older women with low bone mineral density by enhancing gene richness, reducing inflammation, and altering gut microbiota and metabolome composition.	Bone Degeneration	Modulates the gut microbiome, inflammatory responses, and bone metabolism	804
55	Lactobacillus reuteri ATCC PTA 6475	External (Probiotic)	Showed suppression of osteoclastogenesis, reduction of bone resorption markers, and bone protective effects in OVX mice through immune modulation.	Bone Degeneration	Inhibits osteoclastogenesis and reduces bone resorption.	849
55	Lactobacillus reuteri ATCC PTA 6475	External (Probiotic)				937
56	Lactobacillus rhamnosus	External (Probiotic)	Increases bone mineral density, influences cytokine levels reducing inflammatory markers, and supports bone formation under estrogen-deficient conditions.	Bone Formation	Modifies gut microbiome composition, enhances intestinal barrier function, and impacts immune system regulation.	932
56	Lactobacillus rhamnosus	External (Probiotic)	Normalizes gut permeability, reduces intestinal inflammation, protects against bone loss in OVX mice.	Bone Formation	Modulates gut permeability and cytokine production.	444
56	Lactobacillus rhamnosus	External (Probiotic)	Reduces bone loss in OVX mice by modulating the immune response, decreases osteoclastogenic cytokines, and increases anti-osteoclastogenic cytokines, thus protecting against bone loss.	Bone Formation	Regulates immunity by altering the ratio of osteoclastogenic and anti-osteoclastogenic cells in immune sites such as bone marrow and spleen .	690
56	Lactobacillus rhamnosus	Probiotic	Positive			949
56	Lactobacillus rhamnosus	Probiotic	Positive			949
56	Lactobacillus rhamnosus	External (probiotic)	Not specified			112
56	Lactobacillus rhamnosus	Probiotic	Beneficial			493
56	Lactobacillus rhamnosus	External (Probiotic)				937
56	Lactobacillus rhamnosus	External (probiotic)				32
56	Lactobacillus rhamnosus	External (probiotic)				924
57	Lactobacillus rhamnosus GG	External (Probiotic)	Improves bone health by restoring gut microbiota and intestinal permeability, which influence systemic bone mass.	Bone Formation	Influences gut microbiota composition and intestinal barriers.	928
57	Lactobacillus rhamnosus GG	External (Probiotic)	Demonstrated reduction in bone loss, gut permeability, and bone marrow inflammation in OVX mice, enhancing bone health by modulating immune and inflammatory responses.	Bone Degeneration	Modulates immune responses and inflammatory markers.	849
57	Lactobacillus rhamnosus GG	External (Probiotic)	Enhances bone formation by stimulating the production of microbial metabolite butyrate, which induced T cell-produced Wnt10b, thereby improving bone health in young mice.	Bone Formation	Involves the generation of SCFAs, which mediate pathways linking Tregs and bone formation​​.	414
57	Lactobacillus rhamnosus GG	External (Probiotic)	Stimulates immune modulation, reduces inflammation, and enhances bone mass by affecting the gut microbiota and metabolic pathways.	Bone Formation	Modulates immune system interactions and metabolic processes.	682
57	Lactobacillus rhamnosus GG	External (Probiotic)	Reduces osteoclastogenesis and bone resorption			876
57	Lactobacillus rhamnosus GG	Probiotic	Promotes bone health by enhancing calcium absorption and bone density			560
57	Lactobacillus rhamnosus GG	Probiotic	Suppresses bone loss during estrogen deficiency			619
58	Lactobacillus rhamnosus R0011	External (probiotic)				252
59	Lactobacillus salivarius W24	External (Probiotic)				37
60	Lactobacillus species	External (Probiotic)	Enhances calcium and magnesium absorption, improves bone biomarkers.	Bone Formation	Promotes immunoprotective responses, reduces inflammatory cytokines, enhances mineral absorption.	720
60	Lactobacillus species	External (Probiotic)	Influences the development and progression of osteoarthritis by reducing inflammation and cartilage damage in joints.	Bone Degeneration	Modulates immune responses and autophagy in chondrocytes.	939
61	Lactobacillus spp.	Probiotic	Reduces osteoporosis			807
61	Lactobacillus spp.	Probiotic	Beneficial for bone health by improving gut barrier and anti-inflammatory effects			516
61	Lactobacillus spp.	Probiotic	Modulates bone metabolism through gut-brain-bone axis			933
61	Lactobacillus spp.	External (Probiotic)	Enhances intestinal barrier integrity			750
61	Lactobacillus spp.	Probiotic (Intestinal)				589
62	Lactococcus lactis	External (probiotic)				921
63	Lactococcus lactis W19	External (Probiotic)				37
64	Lactococcus lactis W58	External (Probiotic)				37
65	Porphyromonas gingivalis	External (Oral Pathogen)				241
66	Streptococcus oralis	External (Oral Commensal)				241
67	Streptococcus salivarius K12	External (Probiotic)	Exhibits antibacterial properties against periodontopathogens and reduces the release of pro-inflammatory cytokines IL-6 and IL-8.	Bone Formation	Modulates host immune response to reduce inflammation and possibly prevent bone degradation.	470
68	Streptococcus salivarius M18	External (Probiotic)	Exhibits antibacterial properties against periodontopathogens and reduces the release of pro-inflammatory cytokines IL-6 and IL-8.	Bone Formation	Modulates host immune response to reduce inflammation and possibly prevent bone degradation.	470
69	Streptococcus thermophilus	External (probiotic)	No significant impact on bone turnover markers, influenced beta diversity of gut microbiota			648
69	Streptococcus thermophilus	External (Probiotic)	Part of multispecies probiotic regimen impacting bone health			876
69	Streptococcus thermophilus	Probiotic	Beneficial			493
69	Streptococcus thermophilus	External (Probiotic)				937
69	Streptococcus thermophilus	External (probiotic)				921
70	Streptococcus thermophilus TCI633	External (Probiotic)	Improves symptoms of knee OA			810
71	Tannerella forsythia	External (Oral Pathogen)				241

## Sheet: Dataset S4 - Bone ECM Proteins
Bacteria Name	Phylobone Code	Metabolite	Reference ID
Clostridium	PB0245	Propionate	32
Clostridium	PB0245	Protein	32
Clostridium	PB0245	Proteins	32
Clostridium	PB0245	Secondary bile acids	32
Clostridium	PB0245	Secondary metabolites	32
Clostridium	PB0245	Short-chain fatty acids	32
Clostridium	PB0245	Tryptophan	32
Clostridium	PB0245	Vitamin D	32
Clostridium	PB0245	Vitamin K	32
Clostridium	PB0245	lactic acid	32
Lactobacillus	PB0245	Acetate	32
Lactobacillus	PB0245	Bile acids	32
Lactobacillus	PB0245	Butyrate	32
Lactobacillus	PB0245	Calcitonin	32
Lactobacillus	PB0245	Calcium	32
Lactobacillus	PB0245	Carbohydrates	32
Lactobacillus	PB0245	Estrogen	32
Lactobacillus	PB0245	Estrogens	32
Lactobacillus	PB0245	Fat	32
Lactobacillus	PB0245	GIP	32
Lactobacillus	PB0245	GLP-1	32
Lactobacillus	PB0245	GLP-2	32
Lactobacillus	PB0245	Ghrelin	32
Lactobacillus	PB0245	IL-6	32
Lactobacillus	PB0245	Insulin	32
Lactobacillus	PB0245	Iron	32
Lactobacillus	PB0245	Leptin	32
Lactobacillus	PB0245	Lipids	32
Lactobacillus	PB0245	Magnesium	32
Lactobacillus	PB0245	Oxytocin	32
Lactobacillus	PB0245	Peptidoglycan	32
Lactobacillus	PB0245	Phosphate	32
Lactobacillus	PB0245	Probiotics	32
Lactobacillus	PB0245	Propionate	32
Lactobacillus	PB0245	Protein	32
Lactobacillus	PB0245	Proteins	32
Lactobacillus	PB0245	Secondary bile acids	32
Lactobacillus	PB0245	Secondary metabolites	32
Lactobacillus	PB0245	Short-chain fatty acids	32
Lactobacillus	PB0245	Tryptophan	32
Lactobacillus	PB0245	Vitamin D	32
Lactobacillus	PB0245	Vitamin K	32
Lactobacillus	PB0245	lactic acid	32
Lactobacillus acidophilus	PB0245	Acetate	32
Lactobacillus acidophilus	PB0245	Bile acids	32
Lactobacillus acidophilus	PB0245	Butyrate	32
Lactobacillus acidophilus	PB0245	Calcitonin	32
Lactobacillus acidophilus	PB0245	Calcium	32
Lactobacillus acidophilus	PB0245	Carbohydrates	32
Lactobacillus acidophilus	PB0245	Estrogen	32
Lactobacillus acidophilus	PB0245	Estrogens	32
Lactobacillus acidophilus	PB0245	Fat	32
Lactobacillus acidophilus	PB0245	GIP	32
Lactobacillus acidophilus	PB0245	GLP-1	32
Lactobacillus acidophilus	PB0245	GLP-2	32
Lactobacillus acidophilus	PB0245	Ghrelin	32
Lactobacillus acidophilus	PB0245	IL-6	32
Lactobacillus acidophilus	PB0245	Insulin	32
Lactobacillus acidophilus	PB0245	Iron	32
Lactobacillus acidophilus	PB0245	Leptin	32
Lactobacillus acidophilus	PB0245	Lipids	32
Lactobacillus acidophilus	PB0245	Magnesium	32
Lactobacillus acidophilus	PB0245	Oxytocin	32
Lactobacillus acidophilus	PB0245	Peptidoglycan	32
Lactobacillus acidophilus	PB0245	Phosphate	32
Lactobacillus acidophilus	PB0245	Probiotics	32
Lactobacillus acidophilus	PB0245	Propionate	32
Lactobacillus acidophilus	PB0245	Protein	32
Lactobacillus acidophilus	PB0245	Proteins	32
Lactobacillus acidophilus	PB0245	Secondary bile acids	32
Lactobacillus acidophilus	PB0245	Secondary metabolites	32
Lactobacillus acidophilus	PB0245	Short-chain fatty acids	32
Lactobacillus acidophilus	PB0245	Tryptophan	32
Lactobacillus acidophilus	PB0245	Vitamin D	32
Lactobacillus acidophilus	PB0245	Vitamin K	32
Lactobacillus acidophilus	PB0245	lactic acid	32
Lactobacillus bulgaricus	PB0245	Acetate	32
Lactobacillus bulgaricus	PB0245	Bile acids	32
Lactobacillus bulgaricus	PB0245	Butyrate	32
Lactobacillus bulgaricus	PB0245	Calcitonin	32
Lactobacillus bulgaricus	PB0245	Calcium	32
Lactobacillus bulgaricus	PB0245	Carbohydrates	32
Lactobacillus bulgaricus	PB0245	Estrogen	32
Lactobacillus bulgaricus	PB0245	Estrogens	32
Lactobacillus bulgaricus	PB0245	Fat	32
Lactobacillus bulgaricus	PB0245	GIP	32
Lactobacillus bulgaricus	PB0245	GLP-1	32
Lactobacillus bulgaricus	PB0245	GLP-2	32
Lactobacillus bulgaricus	PB0245	Ghrelin	32
Lactobacillus bulgaricus	PB0245	IL-6	32
Lactobacillus bulgaricus	PB0245	Insulin	32
Lactobacillus bulgaricus	PB0245	Iron	32
Lactobacillus bulgaricus	PB0245	Leptin	32
Lactobacillus bulgaricus	PB0245	Lipids	32
Lactobacillus bulgaricus	PB0245	Magnesium	32
Lactobacillus bulgaricus	PB0245	Oxytocin	32
Lactobacillus bulgaricus	PB0245	Peptidoglycan	32
Lactobacillus bulgaricus	PB0245	Phosphate	32
Lactobacillus bulgaricus	PB0245	Probiotics	32
Lactobacillus bulgaricus	PB0245	Propionate	32
Lactobacillus bulgaricus	PB0245	Protein	32
Lactobacillus bulgaricus	PB0245	Proteins	32
Lactobacillus bulgaricus	PB0245	Secondary bile acids	32
Lactobacillus bulgaricus	PB0245	Secondary metabolites	32
Lactobacillus bulgaricus	PB0245	Short-chain fatty acids	32
Lactobacillus bulgaricus	PB0245	Tryptophan	32
Lactobacillus bulgaricus	PB0245	Vitamin D	32
Lactobacillus bulgaricus	PB0245	Vitamin K	32
Lactobacillus bulgaricus	PB0245	lactic acid	32
Lactobacillus casei	PB0245	Acetate	32
Lactobacillus casei	PB0245	Bile acids	32
Lactobacillus casei	PB0245	Butyrate	32
Lactobacillus casei	PB0245	Calcitonin	32
Lactobacillus casei	PB0245	Calcium	32
Lactobacillus casei	PB0245	Carbohydrates	32
Lactobacillus casei	PB0245	Estrogen	32
Lactobacillus casei	PB0245	Estrogens	32
Lactobacillus casei	PB0245	Fat	32
Lactobacillus casei	PB0245	GIP	32
Lactobacillus casei	PB0245	GLP-1	32
Lactobacillus casei	PB0245	GLP-2	32
Lactobacillus casei	PB0245	Ghrelin	32
Lactobacillus casei	PB0245	IL-6	32
Lactobacillus casei	PB0245	Insulin	32
Lactobacillus casei	PB0245	Iron	32
Lactobacillus casei	PB0245	Leptin	32
Lactobacillus casei	PB0245	Lipids	32
Lactobacillus casei	PB0245	Magnesium	32
Lactobacillus casei	PB0245	Oxytocin	32
Lactobacillus casei	PB0245	Peptidoglycan	32
Lactobacillus casei	PB0245	Phosphate	32
Lactobacillus casei	PB0245	Probiotics	32
Lactobacillus casei	PB0245	Propionate	32
Lactobacillus casei	PB0245	Protein	32
Lactobacillus casei	PB0245	Proteins	32
Lactobacillus casei	PB0245	Secondary bile acids	32
Lactobacillus casei	PB0245	Secondary metabolites	32
Lactobacillus casei	PB0245	Short-chain fatty acids	32
Lactobacillus casei	PB0245	Tryptophan	32
Lactobacillus casei	PB0245	Vitamin D	32
Lactobacillus casei	PB0245	Vitamin K	32
Lactobacillus casei	PB0245	lactic acid	32
Lactobacillus helveticus	PB0245	Acetate	32
Lactobacillus helveticus	PB0245	Bile acids	32
Lactobacillus helveticus	PB0245	Butyrate	32
Lactobacillus helveticus	PB0245	Calcitonin	32
Lactobacillus helveticus	PB0245	Calcium	32
Lactobacillus helveticus	PB0245	Carbohydrates	32
Lactobacillus helveticus	PB0245	Estrogen	32
Lactobacillus helveticus	PB0245	Estrogens	32
Lactobacillus helveticus	PB0245	Fat	32
Lactobacillus helveticus	PB0245	GIP	32
Lactobacillus helveticus	PB0245	GLP-1	32
Lactobacillus helveticus	PB0245	GLP-2	32
Lactobacillus helveticus	PB0245	Ghrelin	32
Lactobacillus helveticus	PB0245	IL-6	32
Lactobacillus helveticus	PB0245	Insulin	32
Lactobacillus helveticus	PB0245	Iron	32
Lactobacillus helveticus	PB0245	Leptin	32
Lactobacillus helveticus	PB0245	Lipids	32
Lactobacillus helveticus	PB0245	Magnesium	32
Lactobacillus helveticus	PB0245	Oxytocin	32
Lactobacillus helveticus	PB0245	Peptidoglycan	32
Lactobacillus helveticus	PB0245	Phosphate	32
Lactobacillus helveticus	PB0245	Probiotics	32
Lactobacillus helveticus	PB0245	Propionate	32
Lactobacillus helveticus	PB0245	Protein	32
Lactobacillus helveticus	PB0245	Proteins	32
Lactobacillus helveticus	PB0245	Secondary bile acids	32
Lactobacillus helveticus	PB0245	Secondary metabolites	32
Lactobacillus helveticus	PB0245	Short-chain fatty acids	32
Lactobacillus helveticus	PB0245	Tryptophan	32
Lactobacillus helveticus	PB0245	Vitamin D	32
Lactobacillus helveticus	PB0245	Vitamin K	32
Lactobacillus helveticus	PB0245	lactic acid	32
Lactobacillus johnsonii	PB0245	Acetate	32
Lactobacillus johnsonii	PB0245	Bile acids	32
Lactobacillus johnsonii	PB0245	Butyrate	32
Lactobacillus johnsonii	PB0245	Calcitonin	32
Lactobacillus johnsonii	PB0245	Calcium	32
Lactobacillus johnsonii	PB0245	Carbohydrates	32
Lactobacillus johnsonii	PB0245	Estrogen	32
Lactobacillus johnsonii	PB0245	Estrogens	32
Lactobacillus johnsonii	PB0245	Fat	32
Lactobacillus johnsonii	PB0245	GIP	32
Lactobacillus johnsonii	PB0245	GLP-1	32
Lactobacillus johnsonii	PB0245	GLP-2	32
Lactobacillus johnsonii	PB0245	Ghrelin	32
Lactobacillus johnsonii	PB0245	IL-6	32
Lactobacillus johnsonii	PB0245	Insulin	32
Lactobacillus johnsonii	PB0245	Iron	32
Lactobacillus johnsonii	PB0245	Leptin	32
Lactobacillus johnsonii	PB0245	Lipids	32
Lactobacillus johnsonii	PB0245	Magnesium	32
Lactobacillus johnsonii	PB0245	Oxytocin	32
Lactobacillus johnsonii	PB0245	Peptidoglycan	32
Lactobacillus johnsonii	PB0245	Phosphate	32
Lactobacillus johnsonii	PB0245	Probiotics	32
Lactobacillus johnsonii	PB0245	Propionate	32
Lactobacillus johnsonii	PB0245	Protein	32
Lactobacillus johnsonii	PB0245	Proteins	32
Lactobacillus johnsonii	PB0245	Secondary bile acids	32
Lactobacillus johnsonii	PB0245	Secondary metabolites	32
Lactobacillus johnsonii	PB0245	Short-chain fatty acids	32
Lactobacillus johnsonii	PB0245	Tryptophan	32
Lactobacillus johnsonii	PB0245	Vitamin D	32
Lactobacillus johnsonii	PB0245	Vitamin K	32
Lactobacillus johnsonii	PB0245	lactic acid	32
Lactobacillus paracasei	PB0245	Acetate	32
Lactobacillus paracasei	PB0245	Bile acids	32
Lactobacillus paracasei	PB0245	Butyrate	32
Lactobacillus paracasei	PB0245	Calcitonin	32
Lactobacillus paracasei	PB0245	Calcium	32
Lactobacillus paracasei	PB0245	Carbohydrates	32
Lactobacillus paracasei	PB0245	Estrogen	32
Lactobacillus paracasei	PB0245	Estrogens	32
Lactobacillus paracasei	PB0245	Fat	32
Lactobacillus paracasei	PB0245	GIP	32
Lactobacillus paracasei	PB0245	GLP-1	32
Lactobacillus paracasei	PB0245	GLP-2	32
Lactobacillus paracasei	PB0245	Ghrelin	32
Lactobacillus paracasei	PB0245	IL-6	32
Lactobacillus paracasei	PB0245	Insulin	32
Lactobacillus paracasei	PB0245	Iron	32
Lactobacillus paracasei	PB0245	Leptin	32
Lactobacillus paracasei	PB0245	Lipids	32
Lactobacillus paracasei	PB0245	Magnesium	32
Lactobacillus paracasei	PB0245	Oxytocin	32
Lactobacillus paracasei	PB0245	Peptidoglycan	32
Lactobacillus paracasei	PB0245	Phosphate	32
Lactobacillus paracasei	PB0245	Probiotics	32
Lactobacillus paracasei	PB0245	Propionate	32
Lactobacillus paracasei	PB0245	Protein	32
Lactobacillus paracasei	PB0245	Proteins	32
Lactobacillus paracasei	PB0245	Secondary bile acids	32
Lactobacillus paracasei	PB0245	Secondary metabolites	32
Lactobacillus paracasei	PB0245	Short-chain fatty acids	32
Lactobacillus paracasei	PB0245	Tryptophan	32
Lactobacillus paracasei	PB0245	Vitamin D	32
Lactobacillus paracasei	PB0245	Vitamin K	32
Lactobacillus paracasei	PB0245	lactic acid	32
Lactobacillus plantarum	PB0245	Acetate	32
Lactobacillus plantarum	PB0245	Bile acids	32
Lactobacillus plantarum	PB0245	Butyrate	32
Lactobacillus plantarum	PB0245	Calcitonin	32
Lactobacillus plantarum	PB0245	Calcium	32
Lactobacillus plantarum	PB0245	Carbohydrates	32
Lactobacillus plantarum	PB0245	Estrogen	32
Lactobacillus plantarum	PB0245	Estrogens	32
Lactobacillus plantarum	PB0245	Fat	32
Lactobacillus plantarum	PB0245	GIP	32
Lactobacillus plantarum	PB0245	GLP-1	32
Lactobacillus plantarum	PB0245	GLP-2	32
Lactobacillus plantarum	PB0245	Ghrelin	32
Lactobacillus plantarum	PB0245	IL-6	32
Lactobacillus plantarum	PB0245	Insulin	32
Lactobacillus plantarum	PB0245	Iron	32
Lactobacillus plantarum	PB0245	Leptin	32
Lactobacillus plantarum	PB0245	Lipids	32
Lactobacillus plantarum	PB0245	Magnesium	32
Lactobacillus plantarum	PB0245	Oxytocin	32
Lactobacillus plantarum	PB0245	Peptidoglycan	32
Lactobacillus plantarum	PB0245	Phosphate	32
Lactobacillus plantarum	PB0245	Probiotics	32
Lactobacillus plantarum	PB0245	Propionate	32
Lactobacillus plantarum	PB0245	Protein	32
Lactobacillus plantarum	PB0245	Proteins	32
Lactobacillus plantarum	PB0245	Secondary bile acids	32
Lactobacillus plantarum	PB0245	Secondary metabolites	32
Lactobacillus plantarum	PB0245	Short-chain fatty acids	32
Lactobacillus plantarum	PB0245	Tryptophan	32
Lactobacillus plantarum	PB0245	Vitamin D	32
Lactobacillus plantarum	PB0245	Vitamin K	32
Lactobacillus plantarum	PB0245	lactic acid	32
Lactobacillus reuteri	PB0245	Acetate	32
Lactobacillus reuteri	PB0245	Bile acids	32
Lactobacillus reuteri	PB0245	Butyrate	32
Lactobacillus reuteri	PB0245	Calcitonin	32
Lactobacillus reuteri	PB0245	Calcium	32
Lactobacillus reuteri	PB0245	Carbohydrates	32
Lactobacillus reuteri	PB0245	Estrogen	32
Lactobacillus reuteri	PB0245	Estrogens	32
Lactobacillus reuteri	PB0245	Fat	32
Lactobacillus reuteri	PB0245	GIP	32
Lactobacillus reuteri	PB0245	GLP-1	32
Lactobacillus reuteri	PB0245	GLP-2	32
Lactobacillus reuteri	PB0245	Ghrelin	32
Lactobacillus reuteri	PB0245	IL-6	32
Lactobacillus reuteri	PB0245	Insulin	32
Lactobacillus reuteri	PB0245	Iron	32
Lactobacillus reuteri	PB0245	Leptin	32
Lactobacillus reuteri	PB0245	Lipids	32
Lactobacillus reuteri	PB0245	Magnesium	32
Lactobacillus reuteri	PB0245	Oxytocin	32
Lactobacillus reuteri	PB0245	Peptidoglycan	32
Lactobacillus reuteri	PB0245	Phosphate	32
Lactobacillus reuteri	PB0245	Probiotics	32
Lactobacillus reuteri	PB0245	Propionate	32
Lactobacillus reuteri	PB0245	Protein	32
Lactobacillus reuteri	PB0245	Proteins	32
Lactobacillus reuteri	PB0245	Secondary bile acids	32
Lactobacillus reuteri	PB0245	Secondary metabolites	32
Lactobacillus reuteri	PB0245	Short-chain fatty acids	32
Lactobacillus reuteri	PB0245	Tryptophan	32
Lactobacillus reuteri	PB0245	Vitamin D	32
Lactobacillus reuteri	PB0245	Vitamin K	32
Lactobacillus reuteri	PB0245	lactic acid	32
Lactobacillus rhamnosus	PB0245	Acetate	32
Lactobacillus rhamnosus	PB0245	Bile acids	32
Lactobacillus rhamnosus	PB0245	Butyrate	32
Lactobacillus rhamnosus	PB0245	Calcitonin	32
Lactobacillus rhamnosus	PB0245	Calcium	32
Lactobacillus rhamnosus	PB0245	Carbohydrates	32
Lactobacillus rhamnosus	PB0245	Estrogen	32
Lactobacillus rhamnosus	PB0245	Estrogens	32
Lactobacillus rhamnosus	PB0245	Fat	32
Lactobacillus rhamnosus	PB0245	GIP	32
Lactobacillus rhamnosus	PB0245	GLP-1	32
Lactobacillus rhamnosus	PB0245	GLP-2	32
Lactobacillus rhamnosus	PB0245	Ghrelin	32
Lactobacillus rhamnosus	PB0245	IL-6	32
Lactobacillus rhamnosus	PB0245	Insulin	32
Lactobacillus rhamnosus	PB0245	Iron	32
Lactobacillus rhamnosus	PB0245	Leptin	32
Lactobacillus rhamnosus	PB0245	Lipids	32
Lactobacillus rhamnosus	PB0245	Magnesium	32
Lactobacillus rhamnosus	PB0245	Oxytocin	32
Lactobacillus rhamnosus	PB0245	Peptidoglycan	32
Lactobacillus rhamnosus	PB0245	Phosphate	32
Lactobacillus rhamnosus	PB0245	Probiotics	32
Lactobacillus rhamnosus	PB0245	Propionate	32
Lactobacillus rhamnosus	PB0245	Protein	32
Lactobacillus rhamnosus	PB0245	Proteins	32
Lactobacillus rhamnosus	PB0245	Secondary bile acids	32
Lactobacillus rhamnosus	PB0245	Secondary metabolites	32
Lactobacillus rhamnosus	PB0245	Short-chain fatty acids	32
Lactobacillus rhamnosus	PB0245	Tryptophan	32
Lactobacillus rhamnosus	PB0245	Vitamin D	32
Lactobacillus rhamnosus	PB0245	Vitamin K	32
Lactobacillus rhamnosus	PB0245	lactic acid	32
Lactococcus lactis	PB0245	Acetate	32
Lactococcus lactis	PB0245	Bile acids	32
Lactococcus lactis	PB0245	Butyrate	32
Lactococcus lactis	PB0245	Calcitonin	32
Lactococcus lactis	PB0245	Calcium	32
Lactococcus lactis	PB0245	Carbohydrates	32
Lactococcus lactis	PB0245	Estrogen	32
Lactococcus lactis	PB0245	Estrogens	32
Lactococcus lactis	PB0245	Fat	32
Lactococcus lactis	PB0245	GIP	32
Lactococcus lactis	PB0245	GLP-1	32
Lactococcus lactis	PB0245	GLP-2	32
Lactococcus lactis	PB0245	Ghrelin	32
Lactococcus lactis	PB0245	IL-6	32
Lactococcus lactis	PB0245	Insulin	32
Lactococcus lactis	PB0245	Iron	32
Lactococcus lactis	PB0245	Leptin	32
Lactococcus lactis	PB0245	Lipids	32
Lactococcus lactis	PB0245	Magnesium	32
Lactococcus lactis	PB0245	Oxytocin	32
Lactococcus lactis	PB0245	Peptidoglycan	32
Lactococcus lactis	PB0245	Phosphate	32
Lactococcus lactis	PB0245	Probiotics	32
Lactococcus lactis	PB0245	Propionate	32
Lactococcus lactis	PB0245	Protein	32
Lactococcus lactis	PB0245	Proteins	32
Lactococcus lactis	PB0245	Secondary bile acids	32
Lactococcus lactis	PB0245	Secondary metabolites	32
Lactococcus lactis	PB0245	Short-chain fatty acids	32
Lactococcus lactis	PB0245	Tryptophan	32
Lactococcus lactis	PB0245	Vitamin D	32
Lactococcus lactis	PB0245	Vitamin K	32
Lactococcus lactis	PB0245	lactic acid	32
Streptococcus thermophilus	PB0245	Acetate	32
Streptococcus thermophilus	PB0245	Bile acids	32
Streptococcus thermophilus	PB0245	Butyrate	32
Streptococcus thermophilus	PB0245	Calcitonin	32
Streptococcus thermophilus	PB0245	Calcium	32
Streptococcus thermophilus	PB0245	Carbohydrates	32
Streptococcus thermophilus	PB0245	Estrogen	32
Streptococcus thermophilus	PB0245	Estrogens	32
Streptococcus thermophilus	PB0245	Fat	32
Streptococcus thermophilus	PB0245	GIP	32
Streptococcus thermophilus	PB0245	GLP-1	32
Streptococcus thermophilus	PB0245	GLP-2	32
Streptococcus thermophilus	PB0245	Ghrelin	32
Streptococcus thermophilus	PB0245	IL-6	32
Streptococcus thermophilus	PB0245	Insulin	32
Streptococcus thermophilus	PB0245	Iron	32
Streptococcus thermophilus	PB0245	Leptin	32
Streptococcus thermophilus	PB0245	Lipids	32
Streptococcus thermophilus	PB0245	Magnesium	32
Streptococcus thermophilus	PB0245	Oxytocin	32
Streptococcus thermophilus	PB0245	Peptidoglycan	32
Streptococcus thermophilus	PB0245	Phosphate	32
Streptococcus thermophilus	PB0245	Probiotics	32
Streptococcus thermophilus	PB0245	Propionate	32
Streptococcus thermophilus	PB0245	Protein	32
Streptococcus thermophilus	PB0245	Proteins	32
Streptococcus thermophilus	PB0245	Secondary bile acids	32
Streptococcus thermophilus	PB0245	Secondary metabolites	32
Streptococcus thermophilus	PB0245	Short-chain fatty acids	32
Streptococcus thermophilus	PB0245	Tryptophan	32
Streptococcus thermophilus	PB0245	Vitamin D	32
Streptococcus thermophilus	PB0245	Vitamin K	32
Streptococcus thermophilus	PB0245	lactic acid	32
Akkermansia muciniphila	PB0246	Bile acids	44
Akkermansia muciniphila	PB0246	Butyrate	44
Akkermansia muciniphila	PB0246	Butyric acid	44
Akkermansia muciniphila	PB0246	Dietary fiber	44
Akkermansia muciniphila	PB0246	Fat	44
Akkermansia muciniphila	PB0246	IL-6	44
Akkermansia muciniphila	PB0246	IgA	44
Akkermansia muciniphila	PB0246	Immunoglobulins	44
Akkermansia muciniphila	PB0246	Iron	44
Akkermansia muciniphila	PB0246	Probiotics	44
Akkermansia muciniphila	PB0246	Protein	44
Bacteroides	PB0246	Bile acids	44
Bacteroides	PB0246	Butyrate	44
Bacteroides	PB0246	Butyric acid	44
Bacteroides	PB0246	Dietary fiber	44
Bacteroides	PB0246	Fat	44
Bacteroides	PB0246	IL-6	44
Bacteroides	PB0246	IgA	44
Bacteroides	PB0246	Immunoglobulins	44
Bacteroides	PB0246	Iron	44
Bacteroides	PB0246	Probiotics	44
Bacteroides	PB0246	Protein	44
Clostridium	PB0246	Bile acids	44
Clostridium	PB0246	Butyrate	44
Clostridium	PB0246	Butyric acid	44
Clostridium	PB0246	Dietary fiber	44
Clostridium	PB0246	Fat	44
Clostridium	PB0246	IL-6	44
Clostridium	PB0246	IgA	44
Clostridium	PB0246	Immunoglobulins	44
Clostridium	PB0246	Iron	44
Clostridium	PB0246	Probiotics	44
Clostridium	PB0246	Protein	44
Lactobacillus	PB0246	Bile acids	44
Lactobacillus	PB0246	Butyrate	44
Lactobacillus	PB0246	Butyric acid	44
Lactobacillus	PB0246	Dietary fiber	44
Lactobacillus	PB0246	Fat	44
Lactobacillus	PB0246	IL-6	44
Lactobacillus	PB0246	IgA	44
Lactobacillus	PB0246	Immunoglobulins	44
Lactobacillus	PB0246	Iron	44
Lactobacillus	PB0246	Probiotics	44
Lactobacillus	PB0246	Protein	44
Lactobacillus fermentum	PB0246	Bile acids	44
Lactobacillus fermentum	PB0246	Butyrate	44
Lactobacillus fermentum	PB0246	Butyric acid	44
Lactobacillus fermentum	PB0246	Dietary fiber	44
Lactobacillus fermentum	PB0246	Fat	44
Lactobacillus fermentum	PB0246	IL-6	44
Lactobacillus fermentum	PB0246	IgA	44
Lactobacillus fermentum	PB0246	Immunoglobulins	44
Lactobacillus fermentum	PB0246	Iron	44
Lactobacillus fermentum	PB0246	Probiotics	44
Lactobacillus fermentum	PB0246	Protein	44
Akkermansia muciniphila	PB0139	Acetate	787
Akkermansia muciniphila	PB0139	Butyrate	787
Akkermansia muciniphila	PB0139	Calcium	787
Akkermansia muciniphila	PB0139	Carbohydrates	787
Akkermansia muciniphila	PB0139	Corticosteroids	787
Akkermansia muciniphila	PB0139	Curcumin	787
Akkermansia muciniphila	PB0139	Estrogen	787
Akkermansia muciniphila	PB0139	Fat	787
Akkermansia muciniphila	PB0139	GIP	787
Akkermansia muciniphila	PB0139	GLP-1	787
Akkermansia muciniphila	PB0139	Ghrelin	787
Akkermansia muciniphila	PB0139	IL-6	787
Akkermansia muciniphila	PB0139	Insulin	787
Akkermansia muciniphila	PB0139	Inulin	787
Akkermansia muciniphila	PB0139	Leptin	787
Akkermansia muciniphila	PB0139	Lipids	787
Akkermansia muciniphila	PB0139	Omega-3 fatty acids	787
Akkermansia muciniphila	PB0139	Phytochemicals	787
Akkermansia muciniphila	PB0139	Polyphenols	787
Akkermansia muciniphila	PB0139	Polyunsaturated fatty acids	787
Akkermansia muciniphila	PB0139	Probiotics	787
Akkermansia muciniphila	PB0139	Propionate	787
Akkermansia muciniphila	PB0139	Protein	787
Akkermansia muciniphila	PB0139	Proteins	787
Akkermansia muciniphila	PB0139	Quercetin	787
Akkermansia muciniphila	PB0139	Resveratrol	787
Akkermansia muciniphila	PB0139	Ruminococcaceae	787
Akkermansia muciniphila	PB0139	Secondary metabolites	787
Akkermansia muciniphila	PB0139	Short-chain fatty acids	787
Akkermansia muciniphila	PB0139	Tryptophan	787
Akkermansia muciniphila	PB0139	Vitamin D	787
Akkermansia muciniphila	PB0139	Vitamin D3	787
Akkermansia muciniphila	PB0139	lactic acid	787
Akkermansia muciniphila	PB0196	Acetate	787
Akkermansia muciniphila	PB0196	Butyrate	787
Akkermansia muciniphila	PB0196	Calcium	787
Akkermansia muciniphila	PB0196	Carbohydrates	787
Akkermansia muciniphila	PB0196	Corticosteroids	787
Akkermansia muciniphila	PB0196	Curcumin	787
Akkermansia muciniphila	PB0196	Estrogen	787
Akkermansia muciniphila	PB0196	Fat	787
Akkermansia muciniphila	PB0196	GIP	787
Akkermansia muciniphila	PB0196	GLP-1	787
Akkermansia muciniphila	PB0196	Ghrelin	787
Akkermansia muciniphila	PB0196	IL-6	787
Akkermansia muciniphila	PB0196	Insulin	787
Akkermansia muciniphila	PB0196	Inulin	787
Akkermansia muciniphila	PB0196	Leptin	787
Akkermansia muciniphila	PB0196	Lipids	787
Akkermansia muciniphila	PB0196	Omega-3 fatty acids	787
Akkermansia muciniphila	PB0196	Phytochemicals	787
Akkermansia muciniphila	PB0196	Polyphenols	787
Akkermansia muciniphila	PB0196	Polyunsaturated fatty acids	787
Akkermansia muciniphila	PB0196	Probiotics	787
Akkermansia muciniphila	PB0196	Propionate	787
Akkermansia muciniphila	PB0196	Protein	787
Akkermansia muciniphila	PB0196	Proteins	787
Akkermansia muciniphila	PB0196	Quercetin	787
Akkermansia muciniphila	PB0196	Resveratrol	787
Akkermansia muciniphila	PB0196	Ruminococcaceae	787
Akkermansia muciniphila	PB0196	Secondary metabolites	787
Akkermansia muciniphila	PB0196	Short-chain fatty acids	787
Akkermansia muciniphila	PB0196	Tryptophan	787
Akkermansia muciniphila	PB0196	Vitamin D	787
Akkermansia muciniphila	PB0196	Vitamin D3	787
Akkermansia muciniphila	PB0196	lactic acid	787
Akkermansia muciniphila	PB0220	Acetate	787
Akkermansia muciniphila	PB0220	Butyrate	787
Akkermansia muciniphila	PB0220	Calcium	787
Akkermansia muciniphila	PB0220	Carbohydrates	787
Akkermansia muciniphila	PB0220	Corticosteroids	787
Akkermansia muciniphila	PB0220	Curcumin	787
Akkermansia muciniphila	PB0220	Estrogen	787
Akkermansia muciniphila	PB0220	Fat	787
Akkermansia muciniphila	PB0220	GIP	787
Akkermansia muciniphila	PB0220	GLP-1	787
Akkermansia muciniphila	PB0220	Ghrelin	787
Akkermansia muciniphila	PB0220	IL-6	787
Akkermansia muciniphila	PB0220	Insulin	787
Akkermansia muciniphila	PB0220	Inulin	787
Akkermansia muciniphila	PB0220	Leptin	787
Akkermansia muciniphila	PB0220	Lipids	787
Akkermansia muciniphila	PB0220	Omega-3 fatty acids	787
Akkermansia muciniphila	PB0220	Phytochemicals	787
Akkermansia muciniphila	PB0220	Polyphenols	787
Akkermansia muciniphila	PB0220	Polyunsaturated fatty acids	787
Akkermansia muciniphila	PB0220	Probiotics	787
Akkermansia muciniphila	PB0220	Propionate	787
Akkermansia muciniphila	PB0220	Protein	787
Akkermansia muciniphila	PB0220	Proteins	787
Akkermansia muciniphila	PB0220	Quercetin	787
Akkermansia muciniphila	PB0220	Resveratrol	787
Akkermansia muciniphila	PB0220	Ruminococcaceae	787
Akkermansia muciniphila	PB0220	Secondary metabolites	787
Akkermansia muciniphila	PB0220	Short-chain fatty acids	787
Akkermansia muciniphila	PB0220	Tryptophan	787
Akkermansia muciniphila	PB0220	Vitamin D	787
Akkermansia muciniphila	PB0220	Vitamin D3	787
Akkermansia muciniphila	PB0220	lactic acid	787
Bacteroides	PB0139	Acetate	787
Bacteroides	PB0139	Butyrate	787
Bacteroides	PB0139	Calcium	787
Bacteroides	PB0139	Carbohydrates	787
Bacteroides	PB0139	Corticosteroids	787
Bacteroides	PB0139	Curcumin	787
Bacteroides	PB0139	Estrogen	787
Bacteroides	PB0139	Fat	787
Bacteroides	PB0139	GIP	787
Bacteroides	PB0139	GLP-1	787
Bacteroides	PB0139	Ghrelin	787
Bacteroides	PB0139	IL-6	787
Bacteroides	PB0139	Insulin	787
Bacteroides	PB0139	Inulin	787
Bacteroides	PB0139	Leptin	787
Bacteroides	PB0139	Lipids	787
Bacteroides	PB0139	Omega-3 fatty acids	787
Bacteroides	PB0139	Phytochemicals	787
Bacteroides	PB0139	Polyphenols	787
Bacteroides	PB0139	Polyunsaturated fatty acids	787
Bacteroides	PB0139	Probiotics	787
Bacteroides	PB0139	Propionate	787
Bacteroides	PB0139	Protein	787
Bacteroides	PB0139	Proteins	787
Bacteroides	PB0139	Quercetin	787
Bacteroides	PB0139	Resveratrol	787
Bacteroides	PB0139	Ruminococcaceae	787
Bacteroides	PB0139	Secondary metabolites	787
Bacteroides	PB0139	Short-chain fatty acids	787
Bacteroides	PB0139	Tryptophan	787
Bacteroides	PB0139	Vitamin D	787
Bacteroides	PB0139	Vitamin D3	787
Bacteroides	PB0139	lactic acid	787
Bacteroides	PB0196	Acetate	787
Bacteroides	PB0196	Butyrate	787
Bacteroides	PB0196	Calcium	787
Bacteroides	PB0196	Carbohydrates	787
Bacteroides	PB0196	Corticosteroids	787
Bacteroides	PB0196	Curcumin	787
Bacteroides	PB0196	Estrogen	787
Bacteroides	PB0196	Fat	787
Bacteroides	PB0196	GIP	787
Bacteroides	PB0196	GLP-1	787
Bacteroides	PB0196	Ghrelin	787
Bacteroides	PB0196	IL-6	787
Bacteroides	PB0196	Insulin	787
Bacteroides	PB0196	Inulin	787
Bacteroides	PB0196	Leptin	787
Bacteroides	PB0196	Lipids	787
Bacteroides	PB0196	Omega-3 fatty acids	787
Bacteroides	PB0196	Phytochemicals	787
Bacteroides	PB0196	Polyphenols	787
Bacteroides	PB0196	Polyunsaturated fatty acids	787
Bacteroides	PB0196	Probiotics	787
Bacteroides	PB0196	Propionate	787
Bacteroides	PB0196	Protein	787
Bacteroides	PB0196	Proteins	787
Bacteroides	PB0196	Quercetin	787
Bacteroides	PB0196	Resveratrol	787
Bacteroides	PB0196	Ruminococcaceae	787
Bacteroides	PB0196	Secondary metabolites	787
Bacteroides	PB0196	Short-chain fatty acids	787
Bacteroides	PB0196	Tryptophan	787
Bacteroides	PB0196	Vitamin D	787
Bacteroides	PB0196	Vitamin D3	787
Bacteroides	PB0196	lactic acid	787
Bacteroides	PB0220	Acetate	787
Bacteroides	PB0220	Butyrate	787
Bacteroides	PB0220	Calcium	787
Bacteroides	PB0220	Carbohydrates	787
Bacteroides	PB0220	Corticosteroids	787
Bacteroides	PB0220	Curcumin	787
Bacteroides	PB0220	Estrogen	787
Bacteroides	PB0220	Fat	787
Bacteroides	PB0220	GIP	787
Bacteroides	PB0220	GLP-1	787
Bacteroides	PB0220	Ghrelin	787
Bacteroides	PB0220	IL-6	787
Bacteroides	PB0220	Insulin	787
Bacteroides	PB0220	Inulin	787
Bacteroides	PB0220	Leptin	787
Bacteroides	PB0220	Lipids	787
Bacteroides	PB0220	Omega-3 fatty acids	787
Bacteroides	PB0220	Phytochemicals	787
Bacteroides	PB0220	Polyphenols	787
Bacteroides	PB0220	Polyunsaturated fatty acids	787
Bacteroides	PB0220	Probiotics	787
Bacteroides	PB0220	Propionate	787
Bacteroides	PB0220	Protein	787
Bacteroides	PB0220	Proteins	787
Bacteroides	PB0220	Quercetin	787
Bacteroides	PB0220	Resveratrol	787
Bacteroides	PB0220	Ruminococcaceae	787
Bacteroides	PB0220	Secondary metabolites	787
Bacteroides	PB0220	Short-chain fatty acids	787
Bacteroides	PB0220	Tryptophan	787
Bacteroides	PB0220	Vitamin D	787
Bacteroides	PB0220	Vitamin D3	787
Bacteroides	PB0220	lactic acid	787
Clostridium	PB0139	Acetate	787
Clostridium	PB0139	Butyrate	787
Clostridium	PB0139	Calcium	787
Clostridium	PB0139	Carbohydrates	787
Clostridium	PB0139	Corticosteroids	787
Clostridium	PB0139	Curcumin	787
Clostridium	PB0139	Estrogen	787
Clostridium	PB0139	Fat	787
Clostridium	PB0139	GIP	787
Clostridium	PB0139	GLP-1	787
Clostridium	PB0139	Ghrelin	787
Clostridium	PB0139	IL-6	787
Clostridium	PB0139	Insulin	787
Clostridium	PB0139	Inulin	787
Clostridium	PB0139	Leptin	787
Clostridium	PB0139	Lipids	787
Clostridium	PB0139	Omega-3 fatty acids	787
Clostridium	PB0139	Phytochemicals	787
Clostridium	PB0139	Polyphenols	787
Clostridium	PB0139	Polyunsaturated fatty acids	787
Clostridium	PB0139	Probiotics	787
Clostridium	PB0139	Propionate	787
Clostridium	PB0139	Protein	787
Clostridium	PB0139	Proteins	787
Clostridium	PB0139	Quercetin	787
Clostridium	PB0139	Resveratrol	787
Clostridium	PB0139	Ruminococcaceae	787
Clostridium	PB0139	Secondary metabolites	787
Clostridium	PB0139	Short-chain fatty acids	787
Clostridium	PB0139	Tryptophan	787
Clostridium	PB0139	Vitamin D	787
Clostridium	PB0139	Vitamin D3	787
Clostridium	PB0139	lactic acid	787
Clostridium	PB0196	Acetate	787
Clostridium	PB0196	Butyrate	787
Clostridium	PB0196	Calcium	787
Clostridium	PB0196	Carbohydrates	787
Clostridium	PB0196	Corticosteroids	787
Clostridium	PB0196	Curcumin	787
Clostridium	PB0196	Estrogen	787
Clostridium	PB0196	Fat	787
Clostridium	PB0196	GIP	787
Clostridium	PB0196	GLP-1	787
Clostridium	PB0196	Ghrelin	787
Clostridium	PB0196	IL-6	787
Clostridium	PB0196	Insulin	787
Clostridium	PB0196	Inulin	787
Clostridium	PB0196	Leptin	787
Clostridium	PB0196	Lipids	787
Clostridium	PB0196	Omega-3 fatty acids	787
Clostridium	PB0196	Phytochemicals	787
Clostridium	PB0196	Polyphenols	787
Clostridium	PB0196	Polyunsaturated fatty acids	787
Clostridium	PB0196	Probiotics	787
Clostridium	PB0196	Propionate	787
Clostridium	PB0196	Protein	787
Clostridium	PB0196	Proteins	787
Clostridium	PB0196	Quercetin	787
Clostridium	PB0196	Resveratrol	787
Clostridium	PB0196	Ruminococcaceae	787
Clostridium	PB0196	Secondary metabolites	787
Clostridium	PB0196	Short-chain fatty acids	787
Clostridium	PB0196	Tryptophan	787
Clostridium	PB0196	Vitamin D	787
Clostridium	PB0196	Vitamin D3	787
Clostridium	PB0196	lactic acid	787
Clostridium	PB0220	Acetate	787
Clostridium	PB0220	Butyrate	787
Clostridium	PB0220	Calcium	787
Clostridium	PB0220	Carbohydrates	787
Clostridium	PB0220	Corticosteroids	787
Clostridium	PB0220	Curcumin	787
Clostridium	PB0220	Estrogen	787
Clostridium	PB0220	Fat	787
Clostridium	PB0220	GIP	787
Clostridium	PB0220	GLP-1	787
Clostridium	PB0220	Ghrelin	787
Clostridium	PB0220	IL-6	787
Clostridium	PB0220	Insulin	787
Clostridium	PB0220	Inulin	787
Clostridium	PB0220	Leptin	787
Clostridium	PB0220	Lipids	787
Clostridium	PB0220	Omega-3 fatty acids	787
Clostridium	PB0220	Phytochemicals	787
Clostridium	PB0220	Polyphenols	787
Clostridium	PB0220	Polyunsaturated fatty acids	787
Clostridium	PB0220	Probiotics	787
Clostridium	PB0220	Propionate	787
Clostridium	PB0220	Protein	787
Clostridium	PB0220	Proteins	787
Clostridium	PB0220	Quercetin	787
Clostridium	PB0220	Resveratrol	787
Clostridium	PB0220	Ruminococcaceae	787
Clostridium	PB0220	Secondary metabolites	787
Clostridium	PB0220	Short-chain fatty acids	787
Clostridium	PB0220	Tryptophan	787
Clostridium	PB0220	Vitamin D	787
Clostridium	PB0220	Vitamin D3	787
Clostridium	PB0220	lactic acid	787
Lactobacillus	PB0139	Acetate	787
Lactobacillus	PB0139	Butyrate	787
Lactobacillus	PB0139	Calcium	787
Lactobacillus	PB0139	Carbohydrates	787
Lactobacillus	PB0139	Corticosteroids	787
Lactobacillus	PB0139	Curcumin	787
Lactobacillus	PB0139	Estrogen	787
Lactobacillus	PB0139	Fat	787
Lactobacillus	PB0139	GIP	787
Lactobacillus	PB0139	GLP-1	787
Lactobacillus	PB0139	Ghrelin	787
Lactobacillus	PB0139	IL-6	787
Lactobacillus	PB0139	Insulin	787
Lactobacillus	PB0139	Inulin	787
Lactobacillus	PB0139	Leptin	787
Lactobacillus	PB0139	Lipids	787
Lactobacillus	PB0139	Omega-3 fatty acids	787
Lactobacillus	PB0139	Phytochemicals	787
Lactobacillus	PB0139	Polyphenols	787
Lactobacillus	PB0139	Polyunsaturated fatty acids	787
Lactobacillus	PB0139	Probiotics	787
Lactobacillus	PB0139	Propionate	787
Lactobacillus	PB0139	Protein	787
Lactobacillus	PB0139	Proteins	787
Lactobacillus	PB0139	Quercetin	787
Lactobacillus	PB0139	Resveratrol	787
Lactobacillus	PB0139	Ruminococcaceae	787
Lactobacillus	PB0139	Secondary metabolites	787
Lactobacillus	PB0139	Short-chain fatty acids	787
Lactobacillus	PB0139	Tryptophan	787
Lactobacillus	PB0139	Vitamin D	787
Lactobacillus	PB0139	Vitamin D3	787
Lactobacillus	PB0139	lactic acid	787
Lactobacillus	PB0196	Acetate	787
Lactobacillus	PB0196	Butyrate	787
Lactobacillus	PB0196	Calcium	787
Lactobacillus	PB0196	Carbohydrates	787
Lactobacillus	PB0196	Corticosteroids	787
Lactobacillus	PB0196	Curcumin	787
Lactobacillus	PB0196	Estrogen	787
Lactobacillus	PB0196	Fat	787
Lactobacillus	PB0196	GIP	787
Lactobacillus	PB0196	GLP-1	787
Lactobacillus	PB0196	Ghrelin	787
Lactobacillus	PB0196	IL-6	787
Lactobacillus	PB0196	Insulin	787
Lactobacillus	PB0196	Inulin	787
Lactobacillus	PB0196	Leptin	787
Lactobacillus	PB0196	Lipids	787
Lactobacillus	PB0196	Omega-3 fatty acids	787
Lactobacillus	PB0196	Phytochemicals	787
Lactobacillus	PB0196	Polyphenols	787
Lactobacillus	PB0196	Polyunsaturated fatty acids	787
Lactobacillus	PB0196	Probiotics	787
Lactobacillus	PB0196	Propionate	787
Lactobacillus	PB0196	Protein	787
Lactobacillus	PB0196	Proteins	787
Lactobacillus	PB0196	Quercetin	787
Lactobacillus	PB0196	Resveratrol	787
Lactobacillus	PB0196	Ruminococcaceae	787
Lactobacillus	PB0196	Secondary metabolites	787
Lactobacillus	PB0196	Short-chain fatty acids	787
Lactobacillus	PB0196	Tryptophan	787
Lactobacillus	PB0196	Vitamin D	787
Lactobacillus	PB0196	Vitamin D3	787
Lactobacillus	PB0196	lactic acid	787
Lactobacillus	PB0220	Acetate	787
Lactobacillus	PB0220	Butyrate	787
Lactobacillus	PB0220	Calcium	787
Lactobacillus	PB0220	Carbohydrates	787
Lactobacillus	PB0220	Corticosteroids	787
Lactobacillus	PB0220	Curcumin	787
Lactobacillus	PB0220	Estrogen	787
Lactobacillus	PB0220	Fat	787
Lactobacillus	PB0220	GIP	787
Lactobacillus	PB0220	GLP-1	787
Lactobacillus	PB0220	Ghrelin	787
Lactobacillus	PB0220	IL-6	787
Lactobacillus	PB0220	Insulin	787
Lactobacillus	PB0220	Inulin	787
Lactobacillus	PB0220	Leptin	787
Lactobacillus	PB0220	Lipids	787
Lactobacillus	PB0220	Omega-3 fatty acids	787
Lactobacillus	PB0220	Phytochemicals	787
Lactobacillus	PB0220	Polyphenols	787
Lactobacillus	PB0220	Polyunsaturated fatty acids	787
Lactobacillus	PB0220	Probiotics	787
Lactobacillus	PB0220	Propionate	787
Lactobacillus	PB0220	Protein	787
Lactobacillus	PB0220	Proteins	787
Lactobacillus	PB0220	Quercetin	787
Lactobacillus	PB0220	Resveratrol	787
Lactobacillus	PB0220	Ruminococcaceae	787
Lactobacillus	PB0220	Secondary metabolites	787
Lactobacillus	PB0220	Short-chain fatty acids	787
Lactobacillus	PB0220	Tryptophan	787
Lactobacillus	PB0220	Vitamin D	787
Lactobacillus	PB0220	Vitamin D3	787
Lactobacillus	PB0220	lactic acid	787
Lactobacillus acidophilus	PB0139	Acetate	787
Lactobacillus acidophilus	PB0139	Butyrate	787
Lactobacillus acidophilus	PB0139	Calcium	787
Lactobacillus acidophilus	PB0139	Carbohydrates	787
Lactobacillus acidophilus	PB0139	Corticosteroids	787
Lactobacillus acidophilus	PB0139	Curcumin	787
Lactobacillus acidophilus	PB0139	Estrogen	787
Lactobacillus acidophilus	PB0139	Fat	787
Lactobacillus acidophilus	PB0139	GIP	787
Lactobacillus acidophilus	PB0139	GLP-1	787
Lactobacillus acidophilus	PB0139	Ghrelin	787
Lactobacillus acidophilus	PB0139	IL-6	787
Lactobacillus acidophilus	PB0139	Insulin	787
Lactobacillus acidophilus	PB0139	Inulin	787
Lactobacillus acidophilus	PB0139	Leptin	787
Lactobacillus acidophilus	PB0139	Lipids	787
Lactobacillus acidophilus	PB0139	Omega-3 fatty acids	787
Lactobacillus acidophilus	PB0139	Phytochemicals	787
Lactobacillus acidophilus	PB0139	Polyphenols	787
Lactobacillus acidophilus	PB0139	Polyunsaturated fatty acids	787
Lactobacillus acidophilus	PB0139	Probiotics	787
Lactobacillus acidophilus	PB0139	Propionate	787
Lactobacillus acidophilus	PB0139	Protein	787
Lactobacillus acidophilus	PB0139	Proteins	787
Lactobacillus acidophilus	PB0139	Quercetin	787
Lactobacillus acidophilus	PB0139	Resveratrol	787
Lactobacillus acidophilus	PB0139	Ruminococcaceae	787
Lactobacillus acidophilus	PB0139	Secondary metabolites	787
Lactobacillus acidophilus	PB0139	Short-chain fatty acids	787
Lactobacillus acidophilus	PB0139	Tryptophan	787
Lactobacillus acidophilus	PB0139	Vitamin D	787
Lactobacillus acidophilus	PB0139	Vitamin D3	787
Lactobacillus acidophilus	PB0139	lactic acid	787
Lactobacillus acidophilus	PB0196	Acetate	787
Lactobacillus acidophilus	PB0196	Butyrate	787
Lactobacillus acidophilus	PB0196	Calcium	787
Lactobacillus acidophilus	PB0196	Carbohydrates	787
Lactobacillus acidophilus	PB0196	Corticosteroids	787
Lactobacillus acidophilus	PB0196	Curcumin	787
Lactobacillus acidophilus	PB0196	Estrogen	787
Lactobacillus acidophilus	PB0196	Fat	787
Lactobacillus acidophilus	PB0196	GIP	787
Lactobacillus acidophilus	PB0196	GLP-1	787
Lactobacillus acidophilus	PB0196	Ghrelin	787
Lactobacillus acidophilus	PB0196	IL-6	787
Lactobacillus acidophilus	PB0196	Insulin	787
Lactobacillus acidophilus	PB0196	Inulin	787
Lactobacillus acidophilus	PB0196	Leptin	787
Lactobacillus acidophilus	PB0196	Lipids	787
Lactobacillus acidophilus	PB0196	Omega-3 fatty acids	787
Lactobacillus acidophilus	PB0196	Phytochemicals	787
Lactobacillus acidophilus	PB0196	Polyphenols	787
Lactobacillus acidophilus	PB0196	Polyunsaturated fatty acids	787
Lactobacillus acidophilus	PB0196	Probiotics	787
Lactobacillus acidophilus	PB0196	Propionate	787
Lactobacillus acidophilus	PB0196	Protein	787
Lactobacillus acidophilus	PB0196	Proteins	787
Lactobacillus acidophilus	PB0196	Quercetin	787
Lactobacillus acidophilus	PB0196	Resveratrol	787
Lactobacillus acidophilus	PB0196	Ruminococcaceae	787
Lactobacillus acidophilus	PB0196	Secondary metabolites	787
Lactobacillus acidophilus	PB0196	Short-chain fatty acids	787
Lactobacillus acidophilus	PB0196	Tryptophan	787
Lactobacillus acidophilus	PB0196	Vitamin D	787
Lactobacillus acidophilus	PB0196	Vitamin D3	787
Lactobacillus acidophilus	PB0196	lactic acid	787
Lactobacillus acidophilus	PB0220	Acetate	787
Lactobacillus acidophilus	PB0220	Butyrate	787
Lactobacillus acidophilus	PB0220	Calcium	787
Lactobacillus acidophilus	PB0220	Carbohydrates	787
Lactobacillus acidophilus	PB0220	Corticosteroids	787
Lactobacillus acidophilus	PB0220	Curcumin	787
Lactobacillus acidophilus	PB0220	Estrogen	787
Lactobacillus acidophilus	PB0220	Fat	787
Lactobacillus acidophilus	PB0220	GIP	787
Lactobacillus acidophilus	PB0220	GLP-1	787
Lactobacillus acidophilus	PB0220	Ghrelin	787
Lactobacillus acidophilus	PB0220	IL-6	787
Lactobacillus acidophilus	PB0220	Insulin	787
Lactobacillus acidophilus	PB0220	Inulin	787
Lactobacillus acidophilus	PB0220	Leptin	787
Lactobacillus acidophilus	PB0220	Lipids	787
Lactobacillus acidophilus	PB0220	Omega-3 fatty acids	787
Lactobacillus acidophilus	PB0220	Phytochemicals	787
Lactobacillus acidophilus	PB0220	Polyphenols	787
Lactobacillus acidophilus	PB0220	Polyunsaturated fatty acids	787
Lactobacillus acidophilus	PB0220	Probiotics	787
Lactobacillus acidophilus	PB0220	Propionate	787
Lactobacillus acidophilus	PB0220	Protein	787
Lactobacillus acidophilus	PB0220	Proteins	787
Lactobacillus acidophilus	PB0220	Quercetin	787
Lactobacillus acidophilus	PB0220	Resveratrol	787
Lactobacillus acidophilus	PB0220	Ruminococcaceae	787
Lactobacillus acidophilus	PB0220	Secondary metabolites	787
Lactobacillus acidophilus	PB0220	Short-chain fatty acids	787
Lactobacillus acidophilus	PB0220	Tryptophan	787
Lactobacillus acidophilus	PB0220	Vitamin D	787
Lactobacillus acidophilus	PB0220	Vitamin D3	787
Lactobacillus acidophilus	PB0220	lactic acid	787
Lactobacillus casei	PB0139	Acetate	787
Lactobacillus casei	PB0139	Butyrate	787
Lactobacillus casei	PB0139	Calcium	787
Lactobacillus casei	PB0139	Carbohydrates	787
Lactobacillus casei	PB0139	Corticosteroids	787
Lactobacillus casei	PB0139	Curcumin	787
Lactobacillus casei	PB0139	Estrogen	787
Lactobacillus casei	PB0139	Fat	787
Lactobacillus casei	PB0139	GIP	787
Lactobacillus casei	PB0139	GLP-1	787
Lactobacillus casei	PB0139	Ghrelin	787
Lactobacillus casei	PB0139	IL-6	787
Lactobacillus casei	PB0139	Insulin	787
Lactobacillus casei	PB0139	Inulin	787
Lactobacillus casei	PB0139	Leptin	787
Lactobacillus casei	PB0139	Lipids	787
Lactobacillus casei	PB0139	Omega-3 fatty acids	787
Lactobacillus casei	PB0139	Phytochemicals	787
Lactobacillus casei	PB0139	Polyphenols	787
Lactobacillus casei	PB0139	Polyunsaturated fatty acids	787
Lactobacillus casei	PB0139	Probiotics	787
Lactobacillus casei	PB0139	Propionate	787
Lactobacillus casei	PB0139	Protein	787
Lactobacillus casei	PB0139	Proteins	787
Lactobacillus casei	PB0139	Quercetin	787
Lactobacillus casei	PB0139	Resveratrol	787
Lactobacillus casei	PB0139	Ruminococcaceae	787
Lactobacillus casei	PB0139	Secondary metabolites	787
Lactobacillus casei	PB0139	Short-chain fatty acids	787
Lactobacillus casei	PB0139	Tryptophan	787
Lactobacillus casei	PB0139	Vitamin D	787
Lactobacillus casei	PB0139	Vitamin D3	787
Lactobacillus casei	PB0139	lactic acid	787
Lactobacillus casei	PB0196	Acetate	787
Lactobacillus casei	PB0196	Butyrate	787
Lactobacillus casei	PB0196	Calcium	787
Lactobacillus casei	PB0196	Carbohydrates	787
Lactobacillus casei	PB0196	Corticosteroids	787
Lactobacillus casei	PB0196	Curcumin	787
Lactobacillus casei	PB0196	Estrogen	787
Lactobacillus casei	PB0196	Fat	787
Lactobacillus casei	PB0196	GIP	787
Lactobacillus casei	PB0196	GLP-1	787
Lactobacillus casei	PB0196	Ghrelin	787
Lactobacillus casei	PB0196	IL-6	787
Lactobacillus casei	PB0196	Insulin	787
Lactobacillus casei	PB0196	Inulin	787
Lactobacillus casei	PB0196	Leptin	787
Lactobacillus casei	PB0196	Lipids	787
Lactobacillus casei	PB0196	Omega-3 fatty acids	787
Lactobacillus casei	PB0196	Phytochemicals	787
Lactobacillus casei	PB0196	Polyphenols	787
Lactobacillus casei	PB0196	Polyunsaturated fatty acids	787
Lactobacillus casei	PB0196	Probiotics	787
Lactobacillus casei	PB0196	Propionate	787
Lactobacillus casei	PB0196	Protein	787
Lactobacillus casei	PB0196	Proteins	787
Lactobacillus casei	PB0196	Quercetin	787
Lactobacillus casei	PB0196	Resveratrol	787
Lactobacillus casei	PB0196	Ruminococcaceae	787
Lactobacillus casei	PB0196	Secondary metabolites	787
Lactobacillus casei	PB0196	Short-chain fatty acids	787
Lactobacillus casei	PB0196	Tryptophan	787
Lactobacillus casei	PB0196	Vitamin D	787
Lactobacillus casei	PB0196	Vitamin D3	787
Lactobacillus casei	PB0196	lactic acid	787
Lactobacillus casei	PB0220	Acetate	787
Lactobacillus casei	PB0220	Butyrate	787
Lactobacillus casei	PB0220	Calcium	787
Lactobacillus casei	PB0220	Carbohydrates	787
Lactobacillus casei	PB0220	Corticosteroids	787
Lactobacillus casei	PB0220	Curcumin	787
Lactobacillus casei	PB0220	Estrogen	787
Lactobacillus casei	PB0220	Fat	787
Lactobacillus casei	PB0220	GIP	787
Lactobacillus casei	PB0220	GLP-1	787
Lactobacillus casei	PB0220	Ghrelin	787
Lactobacillus casei	PB0220	IL-6	787
Lactobacillus casei	PB0220	Insulin	787
Lactobacillus casei	PB0220	Inulin	787
Lactobacillus casei	PB0220	Leptin	787
Lactobacillus casei	PB0220	Lipids	787
Lactobacillus casei	PB0220	Omega-3 fatty acids	787
Lactobacillus casei	PB0220	Phytochemicals	787
Lactobacillus casei	PB0220	Polyphenols	787
Lactobacillus casei	PB0220	Polyunsaturated fatty acids	787
Lactobacillus casei	PB0220	Probiotics	787
Lactobacillus casei	PB0220	Propionate	787
Lactobacillus casei	PB0220	Protein	787
Lactobacillus casei	PB0220	Proteins	787
Lactobacillus casei	PB0220	Quercetin	787
Lactobacillus casei	PB0220	Resveratrol	787
Lactobacillus casei	PB0220	Ruminococcaceae	787
Lactobacillus casei	PB0220	Secondary metabolites	787
Lactobacillus casei	PB0220	Short-chain fatty acids	787
Lactobacillus casei	PB0220	Tryptophan	787
Lactobacillus casei	PB0220	Vitamin D	787
Lactobacillus casei	PB0220	Vitamin D3	787
Lactobacillus casei	PB0220	lactic acid	787
Lactobacillus casei Shirota	PB0139	Acetate	787
Lactobacillus casei Shirota	PB0139	Butyrate	787
Lactobacillus casei Shirota	PB0139	Calcium	787
Lactobacillus casei Shirota	PB0139	Carbohydrates	787
Lactobacillus casei Shirota	PB0139	Corticosteroids	787
Lactobacillus casei Shirota	PB0139	Curcumin	787
Lactobacillus casei Shirota	PB0139	Estrogen	787
Lactobacillus casei Shirota	PB0139	Fat	787
Lactobacillus casei Shirota	PB0139	GIP	787
Lactobacillus casei Shirota	PB0139	GLP-1	787
Lactobacillus casei Shirota	PB0139	Ghrelin	787
Lactobacillus casei Shirota	PB0139	IL-6	787
Lactobacillus casei Shirota	PB0139	Insulin	787
Lactobacillus casei Shirota	PB0139	Inulin	787
Lactobacillus casei Shirota	PB0139	Leptin	787
Lactobacillus casei Shirota	PB0139	Lipids	787
Lactobacillus casei Shirota	PB0139	Omega-3 fatty acids	787
Lactobacillus casei Shirota	PB0139	Phytochemicals	787
Lactobacillus casei Shirota	PB0139	Polyphenols	787
Lactobacillus casei Shirota	PB0139	Polyunsaturated fatty acids	787
Lactobacillus casei Shirota	PB0139	Probiotics	787
Lactobacillus casei Shirota	PB0139	Propionate	787
Lactobacillus casei Shirota	PB0139	Protein	787
Lactobacillus casei Shirota	PB0139	Proteins	787
Lactobacillus casei Shirota	PB0139	Quercetin	787
Lactobacillus casei Shirota	PB0139	Resveratrol	787
Lactobacillus casei Shirota	PB0139	Ruminococcaceae	787
Lactobacillus casei Shirota	PB0139	Secondary metabolites	787
Lactobacillus casei Shirota	PB0139	Short-chain fatty acids	787
Lactobacillus casei Shirota	PB0139	Tryptophan	787
Lactobacillus casei Shirota	PB0139	Vitamin D	787
Lactobacillus casei Shirota	PB0139	Vitamin D3	787
Lactobacillus casei Shirota	PB0139	lactic acid	787
Lactobacillus casei Shirota	PB0196	Acetate	787
Lactobacillus casei Shirota	PB0196	Butyrate	787
Lactobacillus casei Shirota	PB0196	Calcium	787
Lactobacillus casei Shirota	PB0196	Carbohydrates	787
Lactobacillus casei Shirota	PB0196	Corticosteroids	787
Lactobacillus casei Shirota	PB0196	Curcumin	787
Lactobacillus casei Shirota	PB0196	Estrogen	787
Lactobacillus casei Shirota	PB0196	Fat	787
Lactobacillus casei Shirota	PB0196	GIP	787
Lactobacillus casei Shirota	PB0196	GLP-1	787
Lactobacillus casei Shirota	PB0196	Ghrelin	787
Lactobacillus casei Shirota	PB0196	IL-6	787
Lactobacillus casei Shirota	PB0196	Insulin	787
Lactobacillus casei Shirota	PB0196	Inulin	787
Lactobacillus casei Shirota	PB0196	Leptin	787
Lactobacillus casei Shirota	PB0196	Lipids	787
Lactobacillus casei Shirota	PB0196	Omega-3 fatty acids	787
Lactobacillus casei Shirota	PB0196	Phytochemicals	787
Lactobacillus casei Shirota	PB0196	Polyphenols	787
Lactobacillus casei Shirota	PB0196	Polyunsaturated fatty acids	787
Lactobacillus casei Shirota	PB0196	Probiotics	787
Lactobacillus casei Shirota	PB0196	Propionate	787
Lactobacillus casei Shirota	PB0196	Protein	787
Lactobacillus casei Shirota	PB0196	Proteins	787
Lactobacillus casei Shirota	PB0196	Quercetin	787
Lactobacillus casei Shirota	PB0196	Resveratrol	787
Lactobacillus casei Shirota	PB0196	Ruminococcaceae	787
Lactobacillus casei Shirota	PB0196	Secondary metabolites	787
Lactobacillus casei Shirota	PB0196	Short-chain fatty acids	787
Lactobacillus casei Shirota	PB0196	Tryptophan	787
Lactobacillus casei Shirota	PB0196	Vitamin D	787
Lactobacillus casei Shirota	PB0196	Vitamin D3	787
Lactobacillus casei Shirota	PB0196	lactic acid	787
Lactobacillus casei Shirota	PB0220	Acetate	787
Lactobacillus casei Shirota	PB0220	Butyrate	787
Lactobacillus casei Shirota	PB0220	Calcium	787
Lactobacillus casei Shirota	PB0220	Carbohydrates	787
Lactobacillus casei Shirota	PB0220	Corticosteroids	787
Lactobacillus casei Shirota	PB0220	Curcumin	787
Lactobacillus casei Shirota	PB0220	Estrogen	787
Lactobacillus casei Shirota	PB0220	Fat	787
Lactobacillus casei Shirota	PB0220	GIP	787
Lactobacillus casei Shirota	PB0220	GLP-1	787
Lactobacillus casei Shirota	PB0220	Ghrelin	787
Lactobacillus casei Shirota	PB0220	IL-6	787
Lactobacillus casei Shirota	PB0220	Insulin	787
Lactobacillus casei Shirota	PB0220	Inulin	787
Lactobacillus casei Shirota	PB0220	Leptin	787
Lactobacillus casei Shirota	PB0220	Lipids	787
Lactobacillus casei Shirota	PB0220	Omega-3 fatty acids	787
Lactobacillus casei Shirota	PB0220	Phytochemicals	787
Lactobacillus casei Shirota	PB0220	Polyphenols	787
Lactobacillus casei Shirota	PB0220	Polyunsaturated fatty acids	787
Lactobacillus casei Shirota	PB0220	Probiotics	787
Lactobacillus casei Shirota	PB0220	Propionate	787
Lactobacillus casei Shirota	PB0220	Protein	787
Lactobacillus casei Shirota	PB0220	Proteins	787
Lactobacillus casei Shirota	PB0220	Quercetin	787
Lactobacillus casei Shirota	PB0220	Resveratrol	787
Lactobacillus casei Shirota	PB0220	Ruminococcaceae	787
Lactobacillus casei Shirota	PB0220	Secondary metabolites	787
Lactobacillus casei Shirota	PB0220	Short-chain fatty acids	787
Lactobacillus casei Shirota	PB0220	Tryptophan	787
Lactobacillus casei Shirota	PB0220	Vitamin D	787
Lactobacillus casei Shirota	PB0220	Vitamin D3	787
Lactobacillus casei Shirota	PB0220	lactic acid	787
Lactobacillus species	PB0139	Acetate	787
Lactobacillus species	PB0139	Butyrate	787
Lactobacillus species	PB0139	Calcium	787
Lactobacillus species	PB0139	Carbohydrates	787
Lactobacillus species	PB0139	Corticosteroids	787
Lactobacillus species	PB0139	Curcumin	787
Lactobacillus species	PB0139	Estrogen	787
Lactobacillus species	PB0139	Fat	787
Lactobacillus species	PB0139	GIP	787
Lactobacillus species	PB0139	GLP-1	787
Lactobacillus species	PB0139	Ghrelin	787
Lactobacillus species	PB0139	IL-6	787
Lactobacillus species	PB0139	Insulin	787
Lactobacillus species	PB0139	Inulin	787
Lactobacillus species	PB0139	Leptin	787
Lactobacillus species	PB0139	Lipids	787
Lactobacillus species	PB0139	Omega-3 fatty acids	787
Lactobacillus species	PB0139	Phytochemicals	787
Lactobacillus species	PB0139	Polyphenols	787
Lactobacillus species	PB0139	Polyunsaturated fatty acids	787
Lactobacillus species	PB0139	Probiotics	787
Lactobacillus species	PB0139	Propionate	787
Lactobacillus species	PB0139	Protein	787
Lactobacillus species	PB0139	Proteins	787
Lactobacillus species	PB0139	Quercetin	787
Lactobacillus species	PB0139	Resveratrol	787
Lactobacillus species	PB0139	Ruminococcaceae	787
Lactobacillus species	PB0139	Secondary metabolites	787
Lactobacillus species	PB0139	Short-chain fatty acids	787
Lactobacillus species	PB0139	Tryptophan	787
Lactobacillus species	PB0139	Vitamin D	787
Lactobacillus species	PB0139	Vitamin D3	787
Lactobacillus species	PB0139	lactic acid	787
Lactobacillus species	PB0196	Acetate	787
Lactobacillus species	PB0196	Butyrate	787
Lactobacillus species	PB0196	Calcium	787
Lactobacillus species	PB0196	Carbohydrates	787
Lactobacillus species	PB0196	Corticosteroids	787
Lactobacillus species	PB0196	Curcumin	787
Lactobacillus species	PB0196	Estrogen	787
Lactobacillus species	PB0196	Fat	787
Lactobacillus species	PB0196	GIP	787
Lactobacillus species	PB0196	GLP-1	787
Lactobacillus species	PB0196	Ghrelin	787
Lactobacillus species	PB0196	IL-6	787
Lactobacillus species	PB0196	Insulin	787
Lactobacillus species	PB0196	Inulin	787
Lactobacillus species	PB0196	Leptin	787
Lactobacillus species	PB0196	Lipids	787
Lactobacillus species	PB0196	Omega-3 fatty acids	787
Lactobacillus species	PB0196	Phytochemicals	787
Lactobacillus species	PB0196	Polyphenols	787
Lactobacillus species	PB0196	Polyunsaturated fatty acids	787
Lactobacillus species	PB0196	Probiotics	787
Lactobacillus species	PB0196	Propionate	787
Lactobacillus species	PB0196	Protein	787
Lactobacillus species	PB0196	Proteins	787
Lactobacillus species	PB0196	Quercetin	787
Lactobacillus species	PB0196	Resveratrol	787
Lactobacillus species	PB0196	Ruminococcaceae	787
Lactobacillus species	PB0196	Secondary metabolites	787
Lactobacillus species	PB0196	Short-chain fatty acids	787
Lactobacillus species	PB0196	Tryptophan	787
Lactobacillus species	PB0196	Vitamin D	787
Lactobacillus species	PB0196	Vitamin D3	787
Lactobacillus species	PB0196	lactic acid	787
Lactobacillus species	PB0220	Acetate	787
Lactobacillus species	PB0220	Butyrate	787
Lactobacillus species	PB0220	Calcium	787
Lactobacillus species	PB0220	Carbohydrates	787
Lactobacillus species	PB0220	Corticosteroids	787
Lactobacillus species	PB0220	Curcumin	787
Lactobacillus species	PB0220	Estrogen	787
Lactobacillus species	PB0220	Fat	787
Lactobacillus species	PB0220	GIP	787
Lactobacillus species	PB0220	GLP-1	787
Lactobacillus species	PB0220	Ghrelin	787
Lactobacillus species	PB0220	IL-6	787
Lactobacillus species	PB0220	Insulin	787
Lactobacillus species	PB0220	Inulin	787
Lactobacillus species	PB0220	Leptin	787
Lactobacillus species	PB0220	Lipids	787
Lactobacillus species	PB0220	Omega-3 fatty acids	787
Lactobacillus species	PB0220	Phytochemicals	787
Lactobacillus species	PB0220	Polyphenols	787
Lactobacillus species	PB0220	Polyunsaturated fatty acids	787
Lactobacillus species	PB0220	Probiotics	787
Lactobacillus species	PB0220	Propionate	787
Lactobacillus species	PB0220	Protein	787
Lactobacillus species	PB0220	Proteins	787
Lactobacillus species	PB0220	Quercetin	787
Lactobacillus species	PB0220	Resveratrol	787
Lactobacillus species	PB0220	Ruminococcaceae	787
Lactobacillus species	PB0220	Secondary metabolites	787
Lactobacillus species	PB0220	Short-chain fatty acids	787
Lactobacillus species	PB0220	Tryptophan	787
Lactobacillus species	PB0220	Vitamin D	787
Lactobacillus species	PB0220	Vitamin D3	787
Lactobacillus species	PB0220	lactic acid	787
Akkermansia muciniphila	PB0127	Acetate	847
Akkermansia muciniphila	PB0127	Acetic acid	847
Akkermansia muciniphila	PB0127	Amino Acids	847
Akkermansia muciniphila	PB0127	Bile acids	847
Akkermansia muciniphila	PB0127	Butyrate	847
Akkermansia muciniphila	PB0127	Calcium	847
Akkermansia muciniphila	PB0127	Carbohydrates	847
Akkermansia muciniphila	PB0127	Choline	847
Akkermansia muciniphila	PB0127	Estrogen	847
Akkermansia muciniphila	PB0127	Fat	847
Akkermansia muciniphila	PB0127	IL-6	847
Akkermansia muciniphila	PB0127	Indole-3-Acetic Acid	847
Akkermansia muciniphila	PB0127	L-Carnitine	847
Akkermansia muciniphila	PB0127	Lactulose	847
Akkermansia muciniphila	PB0127	Lipids	847
Akkermansia muciniphila	PB0127	Polyphenols	847
Akkermansia muciniphila	PB0127	Probiotics	847
Akkermansia muciniphila	PB0127	Propionate	847
Akkermansia muciniphila	PB0127	Protein	847
Akkermansia muciniphila	PB0127	Proteins	847
Akkermansia muciniphila	PB0127	Ruminococcaceae	847
Akkermansia muciniphila	PB0127	Secondary metabolites	847
Akkermansia muciniphila	PB0127	Short-chain fatty acids	847
Akkermansia muciniphila	PB0127	Testosterone	847
Akkermansia muciniphila	PB0127	Tryptophan	847
Akkermansia muciniphila	PB0127	Vitamin D	847
Akkermansia muciniphila	PB0129	Acetate	847
Akkermansia muciniphila	PB0129	Acetic acid	847
Akkermansia muciniphila	PB0129	Amino Acids	847
Akkermansia muciniphila	PB0129	Bile acids	847
Akkermansia muciniphila	PB0129	Butyrate	847
Akkermansia muciniphila	PB0129	Calcium	847
Akkermansia muciniphila	PB0129	Carbohydrates	847
Akkermansia muciniphila	PB0129	Choline	847
Akkermansia muciniphila	PB0129	Estrogen	847
Akkermansia muciniphila	PB0129	Fat	847
Akkermansia muciniphila	PB0129	IL-6	847
Akkermansia muciniphila	PB0129	Indole-3-Acetic Acid	847
Akkermansia muciniphila	PB0129	L-Carnitine	847
Akkermansia muciniphila	PB0129	Lactulose	847
Akkermansia muciniphila	PB0129	Lipids	847
Akkermansia muciniphila	PB0129	Polyphenols	847
Akkermansia muciniphila	PB0129	Probiotics	847
Akkermansia muciniphila	PB0129	Propionate	847
Akkermansia muciniphila	PB0129	Protein	847
Akkermansia muciniphila	PB0129	Proteins	847
Akkermansia muciniphila	PB0129	Ruminococcaceae	847
Akkermansia muciniphila	PB0129	Secondary metabolites	847
Akkermansia muciniphila	PB0129	Short-chain fatty acids	847
Akkermansia muciniphila	PB0129	Testosterone	847
Akkermansia muciniphila	PB0129	Tryptophan	847
Akkermansia muciniphila	PB0129	Vitamin D	847
Bacteroides	PB0127	Acetate	847
Bacteroides	PB0127	Acetic acid	847
Bacteroides	PB0127	Amino Acids	847
Bacteroides	PB0127	Bile acids	847
Bacteroides	PB0127	Butyrate	847
Bacteroides	PB0127	Calcium	847
Bacteroides	PB0127	Carbohydrates	847
Bacteroides	PB0127	Choline	847
Bacteroides	PB0127	Estrogen	847
Bacteroides	PB0127	Fat	847
Bacteroides	PB0127	IL-6	847
Bacteroides	PB0127	Indole-3-Acetic Acid	847
Bacteroides	PB0127	L-Carnitine	847
Bacteroides	PB0127	Lactulose	847
Bacteroides	PB0127	Lipids	847
Bacteroides	PB0127	Polyphenols	847
Bacteroides	PB0127	Probiotics	847
Bacteroides	PB0127	Propionate	847
Bacteroides	PB0127	Protein	847
Bacteroides	PB0127	Proteins	847
Bacteroides	PB0127	Ruminococcaceae	847
Bacteroides	PB0127	Secondary metabolites	847
Bacteroides	PB0127	Short-chain fatty acids	847
Bacteroides	PB0127	Testosterone	847
Bacteroides	PB0127	Tryptophan	847
Bacteroides	PB0127	Vitamin D	847
Bacteroides	PB0129	Acetate	847
Bacteroides	PB0129	Acetic acid	847
Bacteroides	PB0129	Amino Acids	847
Bacteroides	PB0129	Bile acids	847
Bacteroides	PB0129	Butyrate	847
Bacteroides	PB0129	Calcium	847
Bacteroides	PB0129	Carbohydrates	847
Bacteroides	PB0129	Choline	847
Bacteroides	PB0129	Estrogen	847
Bacteroides	PB0129	Fat	847
Bacteroides	PB0129	IL-6	847
Bacteroides	PB0129	Indole-3-Acetic Acid	847
Bacteroides	PB0129	L-Carnitine	847
Bacteroides	PB0129	Lactulose	847
Bacteroides	PB0129	Lipids	847
Bacteroides	PB0129	Polyphenols	847
Bacteroides	PB0129	Probiotics	847
Bacteroides	PB0129	Propionate	847
Bacteroides	PB0129	Protein	847
Bacteroides	PB0129	Proteins	847
Bacteroides	PB0129	Ruminococcaceae	847
Bacteroides	PB0129	Secondary metabolites	847
Bacteroides	PB0129	Short-chain fatty acids	847
Bacteroides	PB0129	Testosterone	847
Bacteroides	PB0129	Tryptophan	847
Bacteroides	PB0129	Vitamin D	847
Bifidobacterium	PB0127	Acetate	847
Bifidobacterium	PB0127	Acetic acid	847
Bifidobacterium	PB0127	Amino Acids	847
Bifidobacterium	PB0127	Bile acids	847
Bifidobacterium	PB0127	Butyrate	847
Bifidobacterium	PB0127	Calcium	847
Bifidobacterium	PB0127	Carbohydrates	847
Bifidobacterium	PB0127	Choline	847
Bifidobacterium	PB0127	Estrogen	847
Bifidobacterium	PB0127	Fat	847
Bifidobacterium	PB0127	IL-6	847
Bifidobacterium	PB0127	Indole-3-Acetic Acid	847
Bifidobacterium	PB0127	L-Carnitine	847
Bifidobacterium	PB0127	Lactulose	847
Bifidobacterium	PB0127	Lipids	847
Bifidobacterium	PB0127	Polyphenols	847
Bifidobacterium	PB0127	Probiotics	847
Bifidobacterium	PB0127	Propionate	847
Bifidobacterium	PB0127	Protein	847
Bifidobacterium	PB0127	Proteins	847
Bifidobacterium	PB0127	Ruminococcaceae	847
Bifidobacterium	PB0127	Secondary metabolites	847
Bifidobacterium	PB0127	Short-chain fatty acids	847
Bifidobacterium	PB0127	Testosterone	847
Bifidobacterium	PB0127	Tryptophan	847
Bifidobacterium	PB0127	Vitamin D	847
Bifidobacterium	PB0129	Acetate	847
Bifidobacterium	PB0129	Acetic acid	847
Bifidobacterium	PB0129	Amino Acids	847
Bifidobacterium	PB0129	Bile acids	847
Bifidobacterium	PB0129	Butyrate	847
Bifidobacterium	PB0129	Calcium	847
Bifidobacterium	PB0129	Carbohydrates	847
Bifidobacterium	PB0129	Choline	847
Bifidobacterium	PB0129	Estrogen	847
Bifidobacterium	PB0129	Fat	847
Bifidobacterium	PB0129	IL-6	847
Bifidobacterium	PB0129	Indole-3-Acetic Acid	847
Bifidobacterium	PB0129	L-Carnitine	847
Bifidobacterium	PB0129	Lactulose	847
Bifidobacterium	PB0129	Lipids	847
Bifidobacterium	PB0129	Polyphenols	847
Bifidobacterium	PB0129	Probiotics	847
Bifidobacterium	PB0129	Propionate	847
Bifidobacterium	PB0129	Protein	847
Bifidobacterium	PB0129	Proteins	847
Bifidobacterium	PB0129	Ruminococcaceae	847
Bifidobacterium	PB0129	Secondary metabolites	847
Bifidobacterium	PB0129	Short-chain fatty acids	847
Bifidobacterium	PB0129	Testosterone	847
Bifidobacterium	PB0129	Tryptophan	847
Bifidobacterium	PB0129	Vitamin D	847
Bifidobacterium longum	PB0127	Acetate	847
Bifidobacterium longum	PB0127	Acetic acid	847
Bifidobacterium longum	PB0127	Amino Acids	847
Bifidobacterium longum	PB0127	Bile acids	847
Bifidobacterium longum	PB0127	Butyrate	847
Bifidobacterium longum	PB0127	Calcium	847
Bifidobacterium longum	PB0127	Carbohydrates	847
Bifidobacterium longum	PB0127	Choline	847
Bifidobacterium longum	PB0127	Estrogen	847
Bifidobacterium longum	PB0127	Fat	847
Bifidobacterium longum	PB0127	IL-6	847
Bifidobacterium longum	PB0127	Indole-3-Acetic Acid	847
Bifidobacterium longum	PB0127	L-Carnitine	847
Bifidobacterium longum	PB0127	Lactulose	847
Bifidobacterium longum	PB0127	Lipids	847
Bifidobacterium longum	PB0127	Polyphenols	847
Bifidobacterium longum	PB0127	Probiotics	847
Bifidobacterium longum	PB0127	Propionate	847
Bifidobacterium longum	PB0127	Protein	847
Bifidobacterium longum	PB0127	Proteins	847
Bifidobacterium longum	PB0127	Ruminococcaceae	847
Bifidobacterium longum	PB0127	Secondary metabolites	847
Bifidobacterium longum	PB0127	Short-chain fatty acids	847
Bifidobacterium longum	PB0127	Testosterone	847
Bifidobacterium longum	PB0127	Tryptophan	847
Bifidobacterium longum	PB0127	Vitamin D	847
Bifidobacterium longum	PB0129	Acetate	847
Bifidobacterium longum	PB0129	Acetic acid	847
Bifidobacterium longum	PB0129	Amino Acids	847
Bifidobacterium longum	PB0129	Bile acids	847
Bifidobacterium longum	PB0129	Butyrate	847
Bifidobacterium longum	PB0129	Calcium	847
Bifidobacterium longum	PB0129	Carbohydrates	847
Bifidobacterium longum	PB0129	Choline	847
Bifidobacterium longum	PB0129	Estrogen	847
Bifidobacterium longum	PB0129	Fat	847
Bifidobacterium longum	PB0129	IL-6	847
Bifidobacterium longum	PB0129	Indole-3-Acetic Acid	847
Bifidobacterium longum	PB0129	L-Carnitine	847
Bifidobacterium longum	PB0129	Lactulose	847
Bifidobacterium longum	PB0129	Lipids	847
Bifidobacterium longum	PB0129	Polyphenols	847
Bifidobacterium longum	PB0129	Probiotics	847
Bifidobacterium longum	PB0129	Propionate	847
Bifidobacterium longum	PB0129	Protein	847
Bifidobacterium longum	PB0129	Proteins	847
Bifidobacterium longum	PB0129	Ruminococcaceae	847
Bifidobacterium longum	PB0129	Secondary metabolites	847
Bifidobacterium longum	PB0129	Short-chain fatty acids	847
Bifidobacterium longum	PB0129	Testosterone	847
Bifidobacterium longum	PB0129	Tryptophan	847
Bifidobacterium longum	PB0129	Vitamin D	847
Clostridium	PB0127	Acetate	847
Clostridium	PB0127	Acetic acid	847
Clostridium	PB0127	Amino Acids	847
Clostridium	PB0127	Bile acids	847
Clostridium	PB0127	Butyrate	847
Clostridium	PB0127	Calcium	847
Clostridium	PB0127	Carbohydrates	847
Clostridium	PB0127	Choline	847
Clostridium	PB0127	Estrogen	847
Clostridium	PB0127	Fat	847
Clostridium	PB0127	IL-6	847
Clostridium	PB0127	Indole-3-Acetic Acid	847
Clostridium	PB0127	L-Carnitine	847
Clostridium	PB0127	Lactulose	847
Clostridium	PB0127	Lipids	847
Clostridium	PB0127	Polyphenols	847
Clostridium	PB0127	Probiotics	847
Clostridium	PB0127	Propionate	847
Clostridium	PB0127	Protein	847
Clostridium	PB0127	Proteins	847
Clostridium	PB0127	Ruminococcaceae	847
Clostridium	PB0127	Secondary metabolites	847
Clostridium	PB0127	Short-chain fatty acids	847
Clostridium	PB0127	Testosterone	847
Clostridium	PB0127	Tryptophan	847
Clostridium	PB0127	Vitamin D	847
Clostridium	PB0129	Acetate	847
Clostridium	PB0129	Acetic acid	847
Clostridium	PB0129	Amino Acids	847
Clostridium	PB0129	Bile acids	847
Clostridium	PB0129	Butyrate	847
Clostridium	PB0129	Calcium	847
Clostridium	PB0129	Carbohydrates	847
Clostridium	PB0129	Choline	847
Clostridium	PB0129	Estrogen	847
Clostridium	PB0129	Fat	847
Clostridium	PB0129	IL-6	847
Clostridium	PB0129	Indole-3-Acetic Acid	847
Clostridium	PB0129	L-Carnitine	847
Clostridium	PB0129	Lactulose	847
Clostridium	PB0129	Lipids	847
Clostridium	PB0129	Polyphenols	847
Clostridium	PB0129	Probiotics	847
Clostridium	PB0129	Propionate	847
Clostridium	PB0129	Protein	847
Clostridium	PB0129	Proteins	847
Clostridium	PB0129	Ruminococcaceae	847
Clostridium	PB0129	Secondary metabolites	847
Clostridium	PB0129	Short-chain fatty acids	847
Clostridium	PB0129	Testosterone	847
Clostridium	PB0129	Tryptophan	847
Clostridium	PB0129	Vitamin D	847
Lactobacillus	PB0127	Acetate	847
Lactobacillus	PB0127	Acetic acid	847
Lactobacillus	PB0127	Amino Acids	847
Lactobacillus	PB0127	Bile acids	847
Lactobacillus	PB0127	Butyrate	847
Lactobacillus	PB0127	Calcium	847
Lactobacillus	PB0127	Carbohydrates	847
Lactobacillus	PB0127	Choline	847
Lactobacillus	PB0127	Estrogen	847
Lactobacillus	PB0127	Fat	847
Lactobacillus	PB0127	IL-6	847
Lactobacillus	PB0127	Indole-3-Acetic Acid	847
Lactobacillus	PB0127	L-Carnitine	847
Lactobacillus	PB0127	Lactulose	847
Lactobacillus	PB0127	Lipids	847
Lactobacillus	PB0127	Polyphenols	847
Lactobacillus	PB0127	Probiotics	847
Lactobacillus	PB0127	Propionate	847
Lactobacillus	PB0127	Protein	847
Lactobacillus	PB0127	Proteins	847
Lactobacillus	PB0127	Ruminococcaceae	847
Lactobacillus	PB0127	Secondary metabolites	847
Lactobacillus	PB0127	Short-chain fatty acids	847
Lactobacillus	PB0127	Testosterone	847
Lactobacillus	PB0127	Tryptophan	847
Lactobacillus	PB0127	Vitamin D	847
Lactobacillus	PB0129	Acetate	847
Lactobacillus	PB0129	Acetic acid	847
Lactobacillus	PB0129	Amino Acids	847
Lactobacillus	PB0129	Bile acids	847
Lactobacillus	PB0129	Butyrate	847
Lactobacillus	PB0129	Calcium	847
Lactobacillus	PB0129	Carbohydrates	847
Lactobacillus	PB0129	Choline	847
Lactobacillus	PB0129	Estrogen	847
Lactobacillus	PB0129	Fat	847
Lactobacillus	PB0129	IL-6	847
Lactobacillus	PB0129	Indole-3-Acetic Acid	847
Lactobacillus	PB0129	L-Carnitine	847
Lactobacillus	PB0129	Lactulose	847
Lactobacillus	PB0129	Lipids	847
Lactobacillus	PB0129	Polyphenols	847
Lactobacillus	PB0129	Probiotics	847
Lactobacillus	PB0129	Propionate	847
Lactobacillus	PB0129	Protein	847
Lactobacillus	PB0129	Proteins	847
Lactobacillus	PB0129	Ruminococcaceae	847
Lactobacillus	PB0129	Secondary metabolites	847
Lactobacillus	PB0129	Short-chain fatty acids	847
Lactobacillus	PB0129	Testosterone	847
Lactobacillus	PB0129	Tryptophan	847
Lactobacillus	PB0129	Vitamin D	847
Lactobacillus acidophilus	PB0127	Acetate	847
Lactobacillus acidophilus	PB0127	Acetic acid	847
Lactobacillus acidophilus	PB0127	Amino Acids	847
Lactobacillus acidophilus	PB0127	Bile acids	847
Lactobacillus acidophilus	PB0127	Butyrate	847
Lactobacillus acidophilus	PB0127	Calcium	847
Lactobacillus acidophilus	PB0127	Carbohydrates	847
Lactobacillus acidophilus	PB0127	Choline	847
Lactobacillus acidophilus	PB0127	Estrogen	847
Lactobacillus acidophilus	PB0127	Fat	847
Lactobacillus acidophilus	PB0127	IL-6	847
Lactobacillus acidophilus	PB0127	Indole-3-Acetic Acid	847
Lactobacillus acidophilus	PB0127	L-Carnitine	847
Lactobacillus acidophilus	PB0127	Lactulose	847
Lactobacillus acidophilus	PB0127	Lipids	847
Lactobacillus acidophilus	PB0127	Polyphenols	847
Lactobacillus acidophilus	PB0127	Probiotics	847
Lactobacillus acidophilus	PB0127	Propionate	847
Lactobacillus acidophilus	PB0127	Protein	847
Lactobacillus acidophilus	PB0127	Proteins	847
Lactobacillus acidophilus	PB0127	Ruminococcaceae	847
Lactobacillus acidophilus	PB0127	Secondary metabolites	847
Lactobacillus acidophilus	PB0127	Short-chain fatty acids	847
Lactobacillus acidophilus	PB0127	Testosterone	847
Lactobacillus acidophilus	PB0127	Tryptophan	847
Lactobacillus acidophilus	PB0127	Vitamin D	847
Lactobacillus acidophilus	PB0129	Acetate	847
Lactobacillus acidophilus	PB0129	Acetic acid	847
Lactobacillus acidophilus	PB0129	Amino Acids	847
Lactobacillus acidophilus	PB0129	Bile acids	847
Lactobacillus acidophilus	PB0129	Butyrate	847
Lactobacillus acidophilus	PB0129	Calcium	847
Lactobacillus acidophilus	PB0129	Carbohydrates	847
Lactobacillus acidophilus	PB0129	Choline	847
Lactobacillus acidophilus	PB0129	Estrogen	847
Lactobacillus acidophilus	PB0129	Fat	847
Lactobacillus acidophilus	PB0129	IL-6	847
Lactobacillus acidophilus	PB0129	Indole-3-Acetic Acid	847
Lactobacillus acidophilus	PB0129	L-Carnitine	847
Lactobacillus acidophilus	PB0129	Lactulose	847
Lactobacillus acidophilus	PB0129	Lipids	847
Lactobacillus acidophilus	PB0129	Polyphenols	847
Lactobacillus acidophilus	PB0129	Probiotics	847
Lactobacillus acidophilus	PB0129	Propionate	847
Lactobacillus acidophilus	PB0129	Protein	847
Lactobacillus acidophilus	PB0129	Proteins	847
Lactobacillus acidophilus	PB0129	Ruminococcaceae	847
Lactobacillus acidophilus	PB0129	Secondary metabolites	847
Lactobacillus acidophilus	PB0129	Short-chain fatty acids	847
Lactobacillus acidophilus	PB0129	Testosterone	847
Lactobacillus acidophilus	PB0129	Tryptophan	847
Lactobacillus acidophilus	PB0129	Vitamin D	847
Lactobacillus brevis	PB0127	Acetate	847
Lactobacillus brevis	PB0127	Acetic acid	847
Lactobacillus brevis	PB0127	Amino Acids	847
Lactobacillus brevis	PB0127	Bile acids	847
Lactobacillus brevis	PB0127	Butyrate	847
Lactobacillus brevis	PB0127	Calcium	847
Lactobacillus brevis	PB0127	Carbohydrates	847
Lactobacillus brevis	PB0127	Choline	847
Lactobacillus brevis	PB0127	Estrogen	847
Lactobacillus brevis	PB0127	Fat	847
Lactobacillus brevis	PB0127	IL-6	847
Lactobacillus brevis	PB0127	Indole-3-Acetic Acid	847
Lactobacillus brevis	PB0127	L-Carnitine	847
Lactobacillus brevis	PB0127	Lactulose	847
Lactobacillus brevis	PB0127	Lipids	847
Lactobacillus brevis	PB0127	Polyphenols	847
Lactobacillus brevis	PB0127	Probiotics	847
Lactobacillus brevis	PB0127	Propionate	847
Lactobacillus brevis	PB0127	Protein	847
Lactobacillus brevis	PB0127	Proteins	847
Lactobacillus brevis	PB0127	Ruminococcaceae	847
Lactobacillus brevis	PB0127	Secondary metabolites	847
Lactobacillus brevis	PB0127	Short-chain fatty acids	847
Lactobacillus brevis	PB0127	Testosterone	847
Lactobacillus brevis	PB0127	Tryptophan	847
Lactobacillus brevis	PB0127	Vitamin D	847
Lactobacillus brevis	PB0129	Acetate	847
Lactobacillus brevis	PB0129	Acetic acid	847
Lactobacillus brevis	PB0129	Amino Acids	847
Lactobacillus brevis	PB0129	Bile acids	847
Lactobacillus brevis	PB0129	Butyrate	847
Lactobacillus brevis	PB0129	Calcium	847
Lactobacillus brevis	PB0129	Carbohydrates	847
Lactobacillus brevis	PB0129	Choline	847
Lactobacillus brevis	PB0129	Estrogen	847
Lactobacillus brevis	PB0129	Fat	847
Lactobacillus brevis	PB0129	IL-6	847
Lactobacillus brevis	PB0129	Indole-3-Acetic Acid	847
Lactobacillus brevis	PB0129	L-Carnitine	847
Lactobacillus brevis	PB0129	Lactulose	847
Lactobacillus brevis	PB0129	Lipids	847
Lactobacillus brevis	PB0129	Polyphenols	847
Lactobacillus brevis	PB0129	Probiotics	847
Lactobacillus brevis	PB0129	Propionate	847
Lactobacillus brevis	PB0129	Protein	847
Lactobacillus brevis	PB0129	Proteins	847
Lactobacillus brevis	PB0129	Ruminococcaceae	847
Lactobacillus brevis	PB0129	Secondary metabolites	847
Lactobacillus brevis	PB0129	Short-chain fatty acids	847
Lactobacillus brevis	PB0129	Testosterone	847
Lactobacillus brevis	PB0129	Tryptophan	847
Lactobacillus brevis	PB0129	Vitamin D	847
Lactobacillus casei	PB0127	Acetate	847
Lactobacillus casei	PB0127	Acetic acid	847
Lactobacillus casei	PB0127	Amino Acids	847
Lactobacillus casei	PB0127	Bile acids	847
Lactobacillus casei	PB0127	Butyrate	847
Lactobacillus casei	PB0127	Calcium	847
Lactobacillus casei	PB0127	Carbohydrates	847
Lactobacillus casei	PB0127	Choline	847
Lactobacillus casei	PB0127	Estrogen	847
Lactobacillus casei	PB0127	Fat	847
Lactobacillus casei	PB0127	IL-6	847
Lactobacillus casei	PB0127	Indole-3-Acetic Acid	847
Lactobacillus casei	PB0127	L-Carnitine	847
Lactobacillus casei	PB0127	Lactulose	847
Lactobacillus casei	PB0127	Lipids	847
Lactobacillus casei	PB0127	Polyphenols	847
Lactobacillus casei	PB0127	Probiotics	847
Lactobacillus casei	PB0127	Propionate	847
Lactobacillus casei	PB0127	Protein	847
Lactobacillus casei	PB0127	Proteins	847
Lactobacillus casei	PB0127	Ruminococcaceae	847
Lactobacillus casei	PB0127	Secondary metabolites	847
Lactobacillus casei	PB0127	Short-chain fatty acids	847
Lactobacillus casei	PB0127	Testosterone	847
Lactobacillus casei	PB0127	Tryptophan	847
Lactobacillus casei	PB0127	Vitamin D	847
Lactobacillus casei	PB0129	Acetate	847
Lactobacillus casei	PB0129	Acetic acid	847
Lactobacillus casei	PB0129	Amino Acids	847
Lactobacillus casei	PB0129	Bile acids	847
Lactobacillus casei	PB0129	Butyrate	847
Lactobacillus casei	PB0129	Calcium	847
Lactobacillus casei	PB0129	Carbohydrates	847
Lactobacillus casei	PB0129	Choline	847
Lactobacillus casei	PB0129	Estrogen	847
Lactobacillus casei	PB0129	Fat	847
Lactobacillus casei	PB0129	IL-6	847
Lactobacillus casei	PB0129	Indole-3-Acetic Acid	847
Lactobacillus casei	PB0129	L-Carnitine	847
Lactobacillus casei	PB0129	Lactulose	847
Lactobacillus casei	PB0129	Lipids	847
Lactobacillus casei	PB0129	Polyphenols	847
Lactobacillus casei	PB0129	Probiotics	847
Lactobacillus casei	PB0129	Propionate	847
Lactobacillus casei	PB0129	Protein	847
Lactobacillus casei	PB0129	Proteins	847
Lactobacillus casei	PB0129	Ruminococcaceae	847
Lactobacillus casei	PB0129	Secondary metabolites	847
Lactobacillus casei	PB0129	Short-chain fatty acids	847
Lactobacillus casei	PB0129	Testosterone	847
Lactobacillus casei	PB0129	Tryptophan	847
Lactobacillus casei	PB0129	Vitamin D	847
Lactobacillus plantarum	PB0127	Acetate	847
Lactobacillus plantarum	PB0127	Acetic acid	847
Lactobacillus plantarum	PB0127	Amino Acids	847
Lactobacillus plantarum	PB0127	Bile acids	847
Lactobacillus plantarum	PB0127	Butyrate	847
Lactobacillus plantarum	PB0127	Calcium	847
Lactobacillus plantarum	PB0127	Carbohydrates	847
Lactobacillus plantarum	PB0127	Choline	847
Lactobacillus plantarum	PB0127	Estrogen	847
Lactobacillus plantarum	PB0127	Fat	847
Lactobacillus plantarum	PB0127	IL-6	847
Lactobacillus plantarum	PB0127	Indole-3-Acetic Acid	847
Lactobacillus plantarum	PB0127	L-Carnitine	847
Lactobacillus plantarum	PB0127	Lactulose	847
Lactobacillus plantarum	PB0127	Lipids	847
Lactobacillus plantarum	PB0127	Polyphenols	847
Lactobacillus plantarum	PB0127	Probiotics	847
Lactobacillus plantarum	PB0127	Propionate	847
Lactobacillus plantarum	PB0127	Protein	847
Lactobacillus plantarum	PB0127	Proteins	847
Lactobacillus plantarum	PB0127	Ruminococcaceae	847
Lactobacillus plantarum	PB0127	Secondary metabolites	847
Lactobacillus plantarum	PB0127	Short-chain fatty acids	847
Lactobacillus plantarum	PB0127	Testosterone	847
Lactobacillus plantarum	PB0127	Tryptophan	847
Lactobacillus plantarum	PB0127	Vitamin D	847
Lactobacillus plantarum	PB0129	Acetate	847
Lactobacillus plantarum	PB0129	Acetic acid	847
Lactobacillus plantarum	PB0129	Amino Acids	847
Lactobacillus plantarum	PB0129	Bile acids	847
Lactobacillus plantarum	PB0129	Butyrate	847
Lactobacillus plantarum	PB0129	Calcium	847
Lactobacillus plantarum	PB0129	Carbohydrates	847
Lactobacillus plantarum	PB0129	Choline	847
Lactobacillus plantarum	PB0129	Estrogen	847
Lactobacillus plantarum	PB0129	Fat	847
Lactobacillus plantarum	PB0129	IL-6	847
Lactobacillus plantarum	PB0129	Indole-3-Acetic Acid	847
Lactobacillus plantarum	PB0129	L-Carnitine	847
Lactobacillus plantarum	PB0129	Lactulose	847
Lactobacillus plantarum	PB0129	Lipids	847
Lactobacillus plantarum	PB0129	Polyphenols	847
Lactobacillus plantarum	PB0129	Probiotics	847
Lactobacillus plantarum	PB0129	Propionate	847
Lactobacillus plantarum	PB0129	Protein	847
Lactobacillus plantarum	PB0129	Proteins	847
Lactobacillus plantarum	PB0129	Ruminococcaceae	847
Lactobacillus plantarum	PB0129	Secondary metabolites	847
Lactobacillus plantarum	PB0129	Short-chain fatty acids	847
Lactobacillus plantarum	PB0129	Testosterone	847
Lactobacillus plantarum	PB0129	Tryptophan	847
Lactobacillus plantarum	PB0129	Vitamin D	847
Lactobacillus reuteri	PB0127	Acetate	847
Lactobacillus reuteri	PB0127	Acetic acid	847
Lactobacillus reuteri	PB0127	Amino Acids	847
Lactobacillus reuteri	PB0127	Bile acids	847
Lactobacillus reuteri	PB0127	Butyrate	847
Lactobacillus reuteri	PB0127	Calcium	847
Lactobacillus reuteri	PB0127	Carbohydrates	847
Lactobacillus reuteri	PB0127	Choline	847
Lactobacillus reuteri	PB0127	Estrogen	847
Lactobacillus reuteri	PB0127	Fat	847
Lactobacillus reuteri	PB0127	IL-6	847
Lactobacillus reuteri	PB0127	Indole-3-Acetic Acid	847
Lactobacillus reuteri	PB0127	L-Carnitine	847
Lactobacillus reuteri	PB0127	Lactulose	847
Lactobacillus reuteri	PB0127	Lipids	847
Lactobacillus reuteri	PB0127	Polyphenols	847
Lactobacillus reuteri	PB0127	Probiotics	847
Lactobacillus reuteri	PB0127	Propionate	847
Lactobacillus reuteri	PB0127	Protein	847
Lactobacillus reuteri	PB0127	Proteins	847
Lactobacillus reuteri	PB0127	Ruminococcaceae	847
Lactobacillus reuteri	PB0127	Secondary metabolites	847
Lactobacillus reuteri	PB0127	Short-chain fatty acids	847
Lactobacillus reuteri	PB0127	Testosterone	847
Lactobacillus reuteri	PB0127	Tryptophan	847
Lactobacillus reuteri	PB0127	Vitamin D	847
Lactobacillus reuteri	PB0129	Acetate	847
Lactobacillus reuteri	PB0129	Acetic acid	847
Lactobacillus reuteri	PB0129	Amino Acids	847
Lactobacillus reuteri	PB0129	Bile acids	847
Lactobacillus reuteri	PB0129	Butyrate	847
Lactobacillus reuteri	PB0129	Calcium	847
Lactobacillus reuteri	PB0129	Carbohydrates	847
Lactobacillus reuteri	PB0129	Choline	847
Lactobacillus reuteri	PB0129	Estrogen	847
Lactobacillus reuteri	PB0129	Fat	847
Lactobacillus reuteri	PB0129	IL-6	847
Lactobacillus reuteri	PB0129	Indole-3-Acetic Acid	847
Lactobacillus reuteri	PB0129	L-Carnitine	847
Lactobacillus reuteri	PB0129	Lactulose	847
Lactobacillus reuteri	PB0129	Lipids	847
Lactobacillus reuteri	PB0129	Polyphenols	847
Lactobacillus reuteri	PB0129	Probiotics	847
Lactobacillus reuteri	PB0129	Propionate	847
Lactobacillus reuteri	PB0129	Protein	847
Lactobacillus reuteri	PB0129	Proteins	847
Lactobacillus reuteri	PB0129	Ruminococcaceae	847
Lactobacillus reuteri	PB0129	Secondary metabolites	847
Lactobacillus reuteri	PB0129	Short-chain fatty acids	847
Lactobacillus reuteri	PB0129	Testosterone	847
Lactobacillus reuteri	PB0129	Tryptophan	847
Lactobacillus reuteri	PB0129	Vitamin D	847
Lactobacillus rhamnosus	PB0127	Acetate	847
Lactobacillus rhamnosus	PB0127	Acetic acid	847
Lactobacillus rhamnosus	PB0127	Amino Acids	847
Lactobacillus rhamnosus	PB0127	Bile acids	847
Lactobacillus rhamnosus	PB0127	Butyrate	847
Lactobacillus rhamnosus	PB0127	Calcium	847
Lactobacillus rhamnosus	PB0127	Carbohydrates	847
Lactobacillus rhamnosus	PB0127	Choline	847
Lactobacillus rhamnosus	PB0127	Estrogen	847
Lactobacillus rhamnosus	PB0127	Fat	847
Lactobacillus rhamnosus	PB0127	IL-6	847
Lactobacillus rhamnosus	PB0127	Indole-3-Acetic Acid	847
Lactobacillus rhamnosus	PB0127	L-Carnitine	847
Lactobacillus rhamnosus	PB0127	Lactulose	847
Lactobacillus rhamnosus	PB0127	Lipids	847
Lactobacillus rhamnosus	PB0127	Polyphenols	847
Lactobacillus rhamnosus	PB0127	Probiotics	847
Lactobacillus rhamnosus	PB0127	Propionate	847
Lactobacillus rhamnosus	PB0127	Protein	847
Lactobacillus rhamnosus	PB0127	Proteins	847
Lactobacillus rhamnosus	PB0127	Ruminococcaceae	847
Lactobacillus rhamnosus	PB0127	Secondary metabolites	847
Lactobacillus rhamnosus	PB0127	Short-chain fatty acids	847
Lactobacillus rhamnosus	PB0127	Testosterone	847
Lactobacillus rhamnosus	PB0127	Tryptophan	847
Lactobacillus rhamnosus	PB0127	Vitamin D	847
Lactobacillus rhamnosus	PB0129	Acetate	847
Lactobacillus rhamnosus	PB0129	Acetic acid	847
Lactobacillus rhamnosus	PB0129	Amino Acids	847
Lactobacillus rhamnosus	PB0129	Bile acids	847
Lactobacillus rhamnosus	PB0129	Butyrate	847
Lactobacillus rhamnosus	PB0129	Calcium	847
Lactobacillus rhamnosus	PB0129	Carbohydrates	847
Lactobacillus rhamnosus	PB0129	Choline	847
Lactobacillus rhamnosus	PB0129	Estrogen	847
Lactobacillus rhamnosus	PB0129	Fat	847
Lactobacillus rhamnosus	PB0129	IL-6	847
Lactobacillus rhamnosus	PB0129	Indole-3-Acetic Acid	847
Lactobacillus rhamnosus	PB0129	L-Carnitine	847
Lactobacillus rhamnosus	PB0129	Lactulose	847
Lactobacillus rhamnosus	PB0129	Lipids	847
Lactobacillus rhamnosus	PB0129	Polyphenols	847
Lactobacillus rhamnosus	PB0129	Probiotics	847
Lactobacillus rhamnosus	PB0129	Propionate	847
Lactobacillus rhamnosus	PB0129	Protein	847
Lactobacillus rhamnosus	PB0129	Proteins	847
Lactobacillus rhamnosus	PB0129	Ruminococcaceae	847
Lactobacillus rhamnosus	PB0129	Secondary metabolites	847
Lactobacillus rhamnosus	PB0129	Short-chain fatty acids	847
Lactobacillus rhamnosus	PB0129	Testosterone	847
Lactobacillus rhamnosus	PB0129	Tryptophan	847
Lactobacillus rhamnosus	PB0129	Vitamin D	847
Lactobacillus rhamnosus GG	PB0127	Acetate	847
Lactobacillus rhamnosus GG	PB0127	Acetic acid	847
Lactobacillus rhamnosus GG	PB0127	Amino Acids	847
Lactobacillus rhamnosus GG	PB0127	Bile acids	847
Lactobacillus rhamnosus GG	PB0127	Butyrate	847
Lactobacillus rhamnosus GG	PB0127	Calcium	847
Lactobacillus rhamnosus GG	PB0127	Carbohydrates	847
Lactobacillus rhamnosus GG	PB0127	Choline	847
Lactobacillus rhamnosus GG	PB0127	Estrogen	847
Lactobacillus rhamnosus GG	PB0127	Fat	847
Lactobacillus rhamnosus GG	PB0127	IL-6	847
Lactobacillus rhamnosus GG	PB0127	Indole-3-Acetic Acid	847
Lactobacillus rhamnosus GG	PB0127	L-Carnitine	847
Lactobacillus rhamnosus GG	PB0127	Lactulose	847
Lactobacillus rhamnosus GG	PB0127	Lipids	847
Lactobacillus rhamnosus GG	PB0127	Polyphenols	847
Lactobacillus rhamnosus GG	PB0127	Probiotics	847
Lactobacillus rhamnosus GG	PB0127	Propionate	847
Lactobacillus rhamnosus GG	PB0127	Protein	847
Lactobacillus rhamnosus GG	PB0127	Proteins	847
Lactobacillus rhamnosus GG	PB0127	Ruminococcaceae	847
Lactobacillus rhamnosus GG	PB0127	Secondary metabolites	847
Lactobacillus rhamnosus GG	PB0127	Short-chain fatty acids	847
Lactobacillus rhamnosus GG	PB0127	Testosterone	847
Lactobacillus rhamnosus GG	PB0127	Tryptophan	847
Lactobacillus rhamnosus GG	PB0127	Vitamin D	847
Lactobacillus rhamnosus GG	PB0129	Acetate	847
Lactobacillus rhamnosus GG	PB0129	Acetic acid	847
Lactobacillus rhamnosus GG	PB0129	Amino Acids	847
Lactobacillus rhamnosus GG	PB0129	Bile acids	847
Lactobacillus rhamnosus GG	PB0129	Butyrate	847
Lactobacillus rhamnosus GG	PB0129	Calcium	847
Lactobacillus rhamnosus GG	PB0129	Carbohydrates	847
Lactobacillus rhamnosus GG	PB0129	Choline	847
Lactobacillus rhamnosus GG	PB0129	Estrogen	847
Lactobacillus rhamnosus GG	PB0129	Fat	847
Lactobacillus rhamnosus GG	PB0129	IL-6	847
Lactobacillus rhamnosus GG	PB0129	Indole-3-Acetic Acid	847
Lactobacillus rhamnosus GG	PB0129	L-Carnitine	847
Lactobacillus rhamnosus GG	PB0129	Lactulose	847
Lactobacillus rhamnosus GG	PB0129	Lipids	847
Lactobacillus rhamnosus GG	PB0129	Polyphenols	847
Lactobacillus rhamnosus GG	PB0129	Probiotics	847
Lactobacillus rhamnosus GG	PB0129	Propionate	847
Lactobacillus rhamnosus GG	PB0129	Protein	847
Lactobacillus rhamnosus GG	PB0129	Proteins	847
Lactobacillus rhamnosus GG	PB0129	Ruminococcaceae	847
Lactobacillus rhamnosus GG	PB0129	Secondary metabolites	847
Lactobacillus rhamnosus GG	PB0129	Short-chain fatty acids	847
Lactobacillus rhamnosus GG	PB0129	Testosterone	847
Lactobacillus rhamnosus GG	PB0129	Tryptophan	847
Lactobacillus rhamnosus GG	PB0129	Vitamin D	847
Porphyromonas gingivalis	PB0127	Acetate	847
Porphyromonas gingivalis	PB0127	Acetic acid	847
Porphyromonas gingivalis	PB0127	Amino Acids	847
Porphyromonas gingivalis	PB0127	Bile acids	847
Porphyromonas gingivalis	PB0127	Butyrate	847
Porphyromonas gingivalis	PB0127	Calcium	847
Porphyromonas gingivalis	PB0127	Carbohydrates	847
Porphyromonas gingivalis	PB0127	Choline	847
Porphyromonas gingivalis	PB0127	Estrogen	847
Porphyromonas gingivalis	PB0127	Fat	847
Porphyromonas gingivalis	PB0127	IL-6	847
Porphyromonas gingivalis	PB0127	Indole-3-Acetic Acid	847
Porphyromonas gingivalis	PB0127	L-Carnitine	847
Porphyromonas gingivalis	PB0127	Lactulose	847
Porphyromonas gingivalis	PB0127	Lipids	847
Porphyromonas gingivalis	PB0127	Polyphenols	847
Porphyromonas gingivalis	PB0127	Probiotics	847
Porphyromonas gingivalis	PB0127	Propionate	847
Porphyromonas gingivalis	PB0127	Protein	847
Porphyromonas gingivalis	PB0127	Proteins	847
Porphyromonas gingivalis	PB0127	Ruminococcaceae	847
Porphyromonas gingivalis	PB0127	Secondary metabolites	847
Porphyromonas gingivalis	PB0127	Short-chain fatty acids	847
Porphyromonas gingivalis	PB0127	Testosterone	847
Porphyromonas gingivalis	PB0127	Tryptophan	847
Porphyromonas gingivalis	PB0127	Vitamin D	847
Porphyromonas gingivalis	PB0129	Acetate	847
Porphyromonas gingivalis	PB0129	Acetic acid	847
Porphyromonas gingivalis	PB0129	Amino Acids	847
Porphyromonas gingivalis	PB0129	Bile acids	847
Porphyromonas gingivalis	PB0129	Butyrate	847
Porphyromonas gingivalis	PB0129	Calcium	847
Porphyromonas gingivalis	PB0129	Carbohydrates	847
Porphyromonas gingivalis	PB0129	Choline	847
Porphyromonas gingivalis	PB0129	Estrogen	847
Porphyromonas gingivalis	PB0129	Fat	847
Porphyromonas gingivalis	PB0129	IL-6	847
Porphyromonas gingivalis	PB0129	Indole-3-Acetic Acid	847
Porphyromonas gingivalis	PB0129	L-Carnitine	847
Porphyromonas gingivalis	PB0129	Lactulose	847
Porphyromonas gingivalis	PB0129	Lipids	847
Porphyromonas gingivalis	PB0129	Polyphenols	847
Porphyromonas gingivalis	PB0129	Probiotics	847
Porphyromonas gingivalis	PB0129	Propionate	847
Porphyromonas gingivalis	PB0129	Protein	847
Porphyromonas gingivalis	PB0129	Proteins	847
Porphyromonas gingivalis	PB0129	Ruminococcaceae	847
Porphyromonas gingivalis	PB0129	Secondary metabolites	847
Porphyromonas gingivalis	PB0129	Short-chain fatty acids	847
Porphyromonas gingivalis	PB0129	Testosterone	847
Porphyromonas gingivalis	PB0129	Tryptophan	847
Porphyromonas gingivalis	PB0129	Vitamin D	847
Akkermansia muciniphila	PB0112	Adiponectin	752
Akkermansia muciniphila	PB0112	Butyrate	752
Akkermansia muciniphila	PB0112	Fat	752
Akkermansia muciniphila	PB0112	Folic acid	752
Akkermansia muciniphila	PB0112	GLP-1	752
Akkermansia muciniphila	PB0112	Ghrelin	752
Akkermansia muciniphila	PB0112	IL-6	752
Akkermansia muciniphila	PB0112	Insulin	752
Akkermansia muciniphila	PB0112	Leptin	752
Akkermansia muciniphila	PB0112	Lipids	752
Akkermansia muciniphila	PB0112	Luteolin	752
Akkermansia muciniphila	PB0112	Palmitic Acid	752
Akkermansia muciniphila	PB0112	Palmitic acid	752
Akkermansia muciniphila	PB0112	Phosphate	752
Akkermansia muciniphila	PB0112	Polyphenols	752
Akkermansia muciniphila	PB0112	Probiotics	752
Akkermansia muciniphila	PB0112	Protein	752
Akkermansia muciniphila	PB0112	Proteins	752
[truncated: 8,251 more rows]

## Sheet: References_2014-2024
Reference ID	title	author	abstract	year	Keywords	journal	doi	url
0	Intestinal incretins and the regulation of bone physiology.	Ramsey, Walter and Isales, Carlos M	Although originally identified as modulators of nutrient absorption, the gut hormones gastric inhibitory polypeptide ({GIP}), glucagon-like peptide-1 ({GLP}-1), and glucagon-like peptide-2 ({GLP}-2) have also been found to play an important role in the regulation of bone turnover. These "incretin" hormones promote bone anabolism by stimulating osteoblast differentiation as well as increasing oste…	2017	intestinal incretins - bone physiology - gip - glp-1 - glp-2 - gut hormones - nutrient absorption - bone turnover	Advances in Experimental Medicine and Biology	10.1007/978-3-319-66653-2\_2	http://dx.doi.org/10.1007/978-3-319-66653-2\_2
1	The role of consumption of molybdenum biofortified crops in bone homeostasis and healthy aging.	Vasto, Sonya and Baldassano, Davide and Sabatino, Leo and Caldarella, Rosalia and Di Rosa, Luigi and Baldassano, Sara	Osteoporosis is a chronic disease and public health issue in aging populations. Inadequate intake of micronutrients increases the risk of bone loss during an adult's lifespan and therefore of osteoporosis. The aim of the study was to analyze the effects of consumption of biofortified crops with the micronutrient molybdenum (Mo) on bone remodeling and metabolism in a population of adults and senio…	2023	the role of consumption - molybdenum biofortified crops - bone homeostasis - osteoporosis - micronutrients - bone remodelin	Nutrients	10.3390/nu15041022	http://dx.doi.org/10.3390/nu15041022
2	Potential of probiotics, prebiotics and synbiotics for management of colorectal cancer.	Raman, Maya and Ambalam, Padma and Kondepudi, Kanthi Kiran and Pithva, Sheetal and Kothari, Charmy and Patel, Arti T and Purama, Ravi Kiran and Dave, J M and Vyas, B R M	Colorectal Cancer ({CRC}) is the second leading cause of cancer-related mortality and is the fourth most common malignant neoplasm in {USA}. Escaping apoptosis and cell mutation are the prime hallmarks of cancer. It is apparent that balancing the network between {DNA} damage and {DNA} repair is critical in preventing carcinogenesis. One-third of cancers might be prevented by nutritious healthy di…	2013	probiotics - prebiotics - synbiotics - colorectal cancer - crc - apoptosis - cell mutation - dna damage - dna repair - carcinogenesis - nutritious healthy diet - physical activity - food-borne mutagens - gut microbiome - bio-antimutagenic - desmutagenic activity - probiotic bacteria - oligosaccharide - gastrointestinal microflora	Gut microbes	10.4161/gmic.23919	http://dx.doi.org/10.4161/gmic.23919
3	Skin Microbiome in Patients With Psoriasis Before and After Balneotherapy at the Thermal Care Center of La Roche-Posay.	Martin, Richard and Henley, Jessica B and Sarrazin, Patrick and Seité, Sophie	{BACKGROUND}: Changes in the composition of microbial communities that colonize skin have been linked to several diseases including psoriasis. Nevertheless, the intra-individual dynamics and how these communities respond to balneotherapy remain poorly understood. {METHODS}: This open label study was conducted between July and September 2012. Microbial communities of patients with psoriasis vulgar…	2015	skin microbiome - patients - psoriasis - background - methods - balneotherapy - microbial communities - psoriasis vulgaris - selenium-rich water - thermal care center - la roche-posay - 16s rrna bacterial gene - shannon diversity index - pasi values - xanthomonas genus - corynebacterium genus - xanthomonadaceae - proteobacteria phylum - keratolytic	Journal of Drugs in Dermatology		https://www.ncbi.nlm.nih.gov/pubmed/26659932
4	The urinary tract microbiome in health and disease.	Aragón, Isabel M and Herrera-Imbroda, Bernardo and Queipo-Ortuño, María I and Castillo, Elisabeth and Del Moral, Julia Sequeira-García and Gómez-Millán, Jaime and Yucel, Gozde and Lara, María F	{CONTEXT}: The urinary tract, previously considered a sterile body niche, has emerged as the host of an array of bacteria in healthy individuals, revolutionizing the urology research field. {OBJECTIVE}: To review the literature on microbiome implications in the urinary tract and the usefulness of probiotics/prebiotics and diet as treatment for urologic disorders. {EVIDENCE} {ACQUISITION}: A syste…	2018	the urinary tract microbiome - health - disease - context - objective - evidence acquisition - evidence synthesis - pubmed - medline - systematic review - bacterial communities - urinary incontinence - urologic cancers - interstitial cystitis - neurogenic bladder dysfunction - sexually transmitted infections - chronic prostatitis - probiotics - prebiotics - diet modifications	European urology focus	10.1016/j.euf.2016.11.001	http://dx.doi.org/10.1016/j.euf.2016.11.001
5	The role of probiotics in cancer prevention.	Śliżewska, Katarzyna and Markowiak-Kopeć, Paulina and Śliżewska, Weronika	The gut microbiome can play important role in maintaining homeostasis in the human body. An imbalance in the gut microbiome can lead to pro-inflammatory immune responses and the initiation of disease processes, including cancer. The research results prove some strains of probiotics by modulating intestinal microbiota and immune response can be used for cancer prevention or/and as adjuvant treatme…	2020	probiotics - cancer prevention - gut microbiome - homeostasis - imbalance - pro-inflammatory immune responses - disease processes - research results - strains - modulating intestinal microbiota - immune response - anticancer chemotherapy - effectiveness - treatment support - microorganisms - metabolites - mechanisms - chemoprevention - advisability	Cancers	10.3390/cancers13010020	http://dx.doi.org/10.3390/cancers13010020
6	Probiotics in Cancer.	Lu, Ke and Dong, Shanwu and Wu, Xiaoyan and Jin, Runming and Chen, Hongbo	In recent years, the consumption of over-the-counter probiotics to promote health has grown rapidly worldwide and become an independent industry. In medicine, various studies have demonstrated that probiotics can help improve the immune system and intestinal health. They are usually safe, but in some rare cases, they may cause concerning adverse reactions. Although the use of probiotics has been …	2021	probiotics - cancer - over-the-counter - immune system - intestinal health - adverse reactions - clinical trials - feasibility - management - benefits - anticancer side effects - interactions - host - pros - cons - utilizing - copyright	Frontiers in oncology	10.3389/fonc.2021.638148	http://dx.doi.org/10.3389/fonc.2021.638148
8	The gut-liver axis and gut microbiota in health and liver disease.	Hsu, Cynthia L and Schnabl, Bernd	The trillions of microorganisms in the human intestine are important regulators of health, and disruptions in the gut microbial communities can cause disease. The gut, liver and immune system have a symbiotic relationship with these microorganisms. Environmental factors, such as high-fat diets and alcohol consumption, can disrupt and alter microbial communities. This dysbiosis can lead to dysfunc…	2023	gut-liver axis - gut microbiota - health - liver disease - microorganisms - disruptions - microbial communities - dysbiosis - intestinal barrier - translocation - metabolites - modulation - treatments - high-fat diets - alcohol consumption - immune system - symbiotic relationship - environmental factors	Nature Reviews. Microbiology	10.1038/s41579-023-00904-3	http://dx.doi.org/10.1038/s41579-023-00904-3
9	Probiotics for the management of infectious diseases: reviewing the state of the art.	Wiegers, Cato and van de Burgwal, Linda H M and Larsen, Olaf F A	This review aims to provide insight into the potential of probiotics as a clinical modality targeted at infectious diseases by creating a comprehensive overview of the state of the art of research and development efforts as shown by patents and clinical trials of the past 20 years. Data were retrieved from patent and clinical trial databases to reflect the long- and short-term developments of pro…	2022	probiotics - infectious diseases - clinical modality - patents - clinical trials - research and development - digestive tract - respiratory - urogenital - unmet needs - global probiotics sales - translation - barriers - trends - data analysis - application - indications - interest	Frontiers in Microbiology	10.3389/fmicb.2022.877142	http://dx.doi.org/10.3389/fmicb.2022.877142
10	Are probiotics a possible treatment of periodontitis? Probiotics against periodontal disease: a systematic review.	Canut-Delgado, Núria and Giovannoni, María Laura and Chimenos-Küstner, Eduardo	Introduction Periodontal disease is one of the most prevalent oral diseases. Until now, periodontal disease treatments offer good results but periodontal pockets can be immediately recolonised by pathogenic bacteria. The limitations of these treatments have led to the need to find more effective alternatives that reinforce the periodontal treatments.Aim To evaluate the clinical effect of probioti…	2021	probiotics - periodontitis - treatment - scaling and root planing - clinical effect - adjuvant treatment - randomized clinical trials - periodontal disease - periodontal pockets - pathogenic bacteria - clinical parameters - periodontal pathogens - side effects - medline - pubmed - systematic review - oral diseases - periodontal treatment - electronic search	British Dental Journal	10.1038/s41415-021-3624-5	http://dx.doi.org/10.1038/s41415-021-3624-5
11	The role of probiotics on animal health and nutrition	Anee, Ismat Jahan and Alam, Shamimul and Begum, Rowshan Ara and Shahjahan, Reza Md and Khandaker, Ashfaqul Muid	{BACKGROUND}: The constant global need for food has created a demand for colossal food production. Every day the world requires more food than it is capable of growing and harvesting. Antibiotics have been used in healthy food products to promote growth and prevent disease in food-producing animals for a long time. This prolonged use of antibiotics leads to the development of resistant bacteria a…	2021	probiotics - animal health - nutrition - antibiotics - food production - growth promoter - immune system - gut microbial balance - pathogenic bacteria - molecular mechanisms - immune response - poultry - ruminant - aquaculture - food safety - molecular technologies - review article - live microorganisms - health benefits	The Journal of Basic and Applied Zoology	10.1186/s41936-021-00250-x	https://basicandappliedzoology.springeropen.com/articles/10.1186/s41936-021-00250-x
12	Probiotics as potential treatments to reduce myocardial remodelling and heart failure via the gut-heart axis: State-of-the-art review.	Karmazyn, Morris and Gan, Xiaohong Tracey	Probiotics are considered to represent important modulators of gastrointestinal health through increased colonization of beneficial bacteria thus altering the gut microflora. Although these beneficial effects of probiotics are now widely recognized, emerging evidence suggests that alterations in the gut microflora also affect numerous other organ systems including the heart through a process gene…	2023	probiotics - myocardial remodelling - heart failure - gut-heart axis - gastrointestinal health - gut microflora - dysbiosis - trimethylamine n-oxide - tmao - choline - carnitine - pro-inflammatory - pro-remodelling factors - hepatic flavin-containing monooxygenase - western diets - animal models - therapeutic tools - cardiac pathology	Molecular and Cellular Biochemistry	10.1007/s11010-023-04683-6	http://dx.doi.org/10.1007/s11010-023-04683-6
13	Living probiotic biomaterials for osteoporosis therapy	Chen, Zhijie and Cai, Zhengwei and Zhuang, Pengzhen and Li, Fan and Cui, Wenguo and Li, Zhanchun	Osteoporosis ({OP}) is a chronic metabolic bone disease characterized by diminished bone mass, decreased bone strength, deterioration of bone microarchitecture, and increased bone fragility with fracture risk. The aging population has made {OP} a public health problem that has serious effects on individuals, families, and society as a whole. It is urgent that new strategies that are safe, effecti…	2023	living probiotic biomaterials - osteoporosis therapy - gut microbiota - bone homeostasis - bone metabolism - op - bone remodeling balance - intestinal barrier - host metabolites - immune system - endocrine system - probiotics - bioactive functional materials - chemical barrier - biological barrier - immune barrier - mechanical barrier - delivery of probiotics	Biomedical Technology	10.1016/j.bmt.2022.11.007	https://linkinghub.elsevier.com/retrieve/pii/{S2949723X22000095}
14	Can probiotics decrease the risk of postmenopausal osteoporosis in women?	Harahap, Iskandar Azmy and Suliburska, Joanna	Background Menopause, the natural cessation of menstruation in women, increases the risk of osteoporosis\textemdashan illness characterized by bone fragility and fracture susceptibility due to decreased estrogen levels. Several studies have confirmed that probiotics ingestion can increase bone health, but some have reported inconclusive results. In this literature review, the latest findings, dev…	2023	probiotics - postmenopausal osteoporosis - women - menopause - bone fragility - fracture susceptibility - estrogen levels - lactobacillus strain - calcium absorption - bone mineral density - lactobacillus acidophilus - bioavailability - short-chain fatty acids - gut ph - immune system - inflammation - bone health - gene expression - gut microbiota composition	PharmaNutrition	10.1016/j.phanu.2023.100336	https://linkinghub.elsevier.com/retrieve/pii/S2213434423000087
15	Phytochemicals affect T helper 17 and T regulatory cells and gut integrity: implications on the gut-bone axis.	Keirns, Bryant H and Lucas, Edralin A and Smith, Brenda J	The pathology of osteoporosis is multifactorial, but a growing body of evidence supports an important role of the gut-bone axis, especially in bone loss associated with menopause, rheumatoid arthritis, and periodontal disease. Aberrant T cell responses favoring an increase in the ratio of T helper 17 cells to T regulatory cells play a critical role in the underlying etiology of this bone loss. Ma…	2020	phytochemicals - t helper 17 cells - t regulatory cells - gut integrity - gut-bone axis - osteoporosis - menopause - rheumatoid arthritis - periodontal disease - t cell responses - flavonoids - organosulfur compounds - phenolic acids - oligosaccharides - gut barrier function - t cell differentiation - immunomodulating agents	Nutrition research (New York, N.Y.)	10.1016/j.nutres.2020.08.006	http://dx.doi.org/10.1016/j.nutres.2020.08.006
16	Gut hormones and their effect on bone metabolism. potential drug therapies in future osteoporosis treatment.	Schiellerup, Sine Paasch and Skov-Jeppesen, Kirsa and Windel\ov, Johanne Agerlin and Svane, Maria Saur and Holst, Jens Juul and Hartmann, Bolette and Rosenkilde, Mette Marie	Bone homeostasis displays a circadian rhythm with increased resorption during the night time as compared to day time, a difference that seems-at least partly-to be caused by food intake during the day. Thus, ingestion of a meal results in a decrease in bone resorption, but people suffering from short bowel syndrome lack this response. Gut hormones, released in response to a meal, contribute to th…	2019	gut hormones - bone metabolism - drug therapies - circadian rhythm - resorption - short bowel syndrome - ingestion - meal - glucose-dependent insulinotropic polypeptide (gip) - glucagon-like peptide-1 (glp-1) - glucagon-like peptide-2 (glp-2) - peptide yy (pyy) - incretin hormones - glucose homeostasis - gipr - glp-1r - glp-2r - npy-r2	Frontiers in endocrinology	10.3389/fendo.2019.00075	http://dx.doi.org/10.3389/fendo.2019.00075
18	Retracted: Curative Effect of Prebiotics/Probiotics Preparations Combined with Zoledronic Acid + Calcitriol Regimen on Patients with Primary Osteoporosis and Their Influences on Bone Metabolism Markers.	International, Emergency Medicine	[This retracts the article {DOI}: 10.1155/2022/3293362.]. Copyright \copyright 2024 Emergency Medicine International.	2024	prebiotics - probiotics - zoledronic acid - retracted - curative effect - preparations - calcitriol regimen - primary osteoporosis - bone metabolism markers - influences - article - doi - emergency medicine international - copyright - patients - combined - regimen - influences - markers	Emergency medicine international	10.1155/2024/9812154	http://dx.doi.org/10.1155/2024/9812154
20	Exercise and the gut microbiome: implications for supportive care in cancer.	Hart, Nicolas H and Wallen, Matthew P and Farley, Morgan J and Haywood, Darren and Boytar, Alexander N and Secombe, Kate and Joseph, Ria and Chan, Raymond J and Kenkhuis, Marlou-Floor and Buffart, Laurien M and Skinner, Tina L and Wardill, Hannah R	{PURPOSE}: Growing recognition of the gut microbiome as an influential modulator of cancer treatment efficacy and toxicity has led to the emergence of clinical interventions targeting the microbiome to enhance cancer and health outcomes. The highly modifiable nature of microbiota to endogenous, exogenous, and environmental inputs enables interventions to promote resilience of the gut microbiome t…	2023	exercise - gut microbiome - supportive care - cancer - physical activity - clinical interventions - microbiota - cancer treatment - diet - probiotics - faecal microbiota transplant - resilience - metabolome - aerobic exercise - cancer survivors - dose-response relationships - symptom burden - springer-verlag gmbh germany - springer nature	Supportive Care in Cancer	10.1007/s00520-023-08183-7	http://dx.doi.org/10.1007/s00520-023-08183-7
22	Stomach and Bone.	Kitay, Alice M and Geibel, John P	The relation between gastrointestinal organs and bone metabolism has become clearer during the last decades. Of paramount importance is the tight and intertwined regulation of gastric acid secretion and bone metabolism in regard of diseases caused by dysfunction of any of these or intermediary organs or mediators. The importance of the functions of the endocrine modulators 1,25({OH})2 vitamin D (…	2017	stomach and bone - gastrointestinal organs - bone metabolism - gastric acid secretion - 1,25(oh)2 vitamin d - pth - calcitonin - endocrine modulators - calcium - calcium-sensing receptor - casr - calcium homeostasis - mechanisms - therapeutic implications - diseases - imbalances - signaling axis	Advances in Experimental Medicine and Biology	10.1007/978-3-319-66653-2\_6	http://dx.doi.org/10.1007/978-3-319-66653-2\_6
23	Biomarkers of osteoporosis: an update.	Parveen, Bushra and Parveen, Abida and Vohora, Divya	{BACKGROUND}: Osteoporosis, characterized by compromised bone quality and strength is associated with bone fragility and fracture risk. Biomarkers are crucial for the diagnosis or prognosis of a disease as well as elucidating the mechanism of drug action and improve decision making. {OBJECTIVE}: An exhaustive description of traditional markers including bone mineral density, vitamin D, alkaline p…	2019	biomarkers - osteoporosis - update - bone quality - bone strength - bone fragility - fracture risk - diagnosis - prognosis - drug action - decision making - bone mineral density - vitamin d - alkaline phosphatase - microarchitectural determination - trabecular bone score - osteocalcin - wnt signaling pathway - neuro-osseous control - adipogenic hormonal imbalance - gut-bone axis - genetic markers…	Endocrine, metabolic \& immune disorders drug targets	10.2174/1871530319666190204165207	http://dx.doi.org/10.2174/1871530319666190204165207
24	Gut microbiota in pre-clinical rheumatoid arthritis: From pathogenesis to preventing progression.	Lin, Liyan and Zhang, Keyi and Xiong, Qiao and Zhang, Junlong and Cai, Bei and Huang, Zhuochun and Yang, Bin and Wei, Bin and Chen, Jie and Niu, Qian	Rheumatoid arthritis ({RA}) is a chronic autoimmune disease characterized by progressive polyarthritis that leads to cartilage and bone damage. Pre-clinical {RA} is a prolonged state before clinical arthritis and {RA} develop, in which autoantibodies (antibodies against citrullinated proteins, rheumatoid factors) can be present due to the breakdown of immunologic self-tolerance. As early treatmen…	2023	gut microbiota - pre-clinical rheumatoid arthritis - pathogenesis - autoantibodies - systemic inflammation - polyarthritis - molecular mimicry - intestinal barrier function - gut microbiota-derived metabolites - immune regulation - gut microbiota modulation - autophagy - human leukocyte antigen alleles - micrornas - natural products - antibiotic therapy - fecal microbiota transplantation - probio…	Journal of Autoimmunity	10.1016/j.jaut.2023.103001	http://dx.doi.org/10.1016/j.jaut.2023.103001
25	Gut microbiota and calcium balance.	Wang, Jiali and Wu, Shuang and Zhang, Yinshan and Yang, Jiao and Hu, Zhongliang	Microorganisms living on the surface and inside the human body play an important role in the physiological activities of the human body. The largest microecosystem in the human body is the gut microbiome. Calcium disorders are found in many diseases. For example, patients with chronic renal insufficiency present with secondary hyperparathyroidism, which is caused by a calcium imbalance in the bod…	2022	gut microbiota - calcium balance - microorganisms - gut microbiome - calcium disorders - chronic renal insufficiency - secondary hyperparathyroidism - calmodulator pathway - cirrhosis - probiotics - intestinal flora - short-chain fatty acids - estrogen - immune factors - vitamin d - lipid metabolism - liver	Frontiers in Microbiology	10.3389/fmicb.2022.1033933	http://dx.doi.org/10.3389/fmicb.2022.1033933
26	A two-cohort study on the association between the gut microbiota and bone density, microarchitecture, and strength.	Okoro, Paul C and Orwoll, Eric S and Huttenhower, Curtis and Morgan, Xochitl and Kuntz, Thomas M and {McIver}, Lauren J and Dufour, Alyssa B and Bouxsein, Mary L and Langsetmo, Lisa and Farsijani, Samaneh and Kado, Deborah M and Pacifici, Roberto and Sahni, Shivani and Kiel, Douglas P	The gut microbiome affects the inflammatory environment through effects on T-cells, which influence the production of immune mediators and inflammatory cytokines that stimulate osteoclastogenesis and bone loss in mice. However, there are few large human studies of the gut microbiome and skeletal health. We investigated the association between the human gut microbiome and high resolution periphera…	2023	gut microbiota - bone density - microarchitecture - two-cohort study - inflammatory environment - t-cells - osteoclastogenesis - {hr}-{pqct} scans - stool samples - {16s} {rrna} gene - {dada2} pipeline - taxonomies - {silva} reference database - microbial taxa abundances - linear model - meta-analysis - functional capabilities - metabolic pathways - skeletal metabolism	Frontiers in endocrinology	10.3389/fendo.2023.1237727	https://www.frontiersin.org/articles/10.3389/fendo.2023.1237727/full
27	Diets intervene osteoporosis via gut-bone axis.	Zhang, Yuan-Wei and Song, Pei-Ran and Wang, Si-Cheng and Liu, Han and Shi, Zhong-Min and Su, Jia-Can	Osteoporosis is a systemic skeletal disease that seriously endangers the health of middle-aged and older adults. Recently, with the continuous deepening of research, an increasing number of studies have revealed gut microbiota as a potential target for osteoporosis, and the research concept of the gut-bone axis has gradually emerged. Additionally, the intake of dietary nutrients and the adoption …	2024	diets - osteoporosis - gut-bone axis - systemic skeletal disease - gut microbiota - research concept - dietary nutrients - dietary patterns - metabolic status - bone metabolism - abundance - diversity - composition - gut microbiota modulation - emerging literatures - underlying mechanisms - dietary recommendations	Gut microbes	10.1080/19490976.2023.2295432	http://dx.doi.org/10.1080/19490976.2023.2295432
28	Gut microbiota in regulation of childhood bone growth.	Lui, Julian C	Childhood stunting and wasting, or decreased linear and ponderal growth associated with undernutrition, continue to be a major global public health challenge. Although many of the current therapeutic and dietary interventions have significantly reduced childhood mortality caused by undernutrition, there remain great inefficacies in improving childhood stunting. Longitudinal bone growth in childre…	2023	gut microbiota - childhood bone growth - regulation - childhood stunting - childhood wasting - linear growth - ponderal growth - undernutrition - therapeutic interventions - dietary interventions - longitudinal bone growth - genetic factors - environmental factors - endocrine system - growth plate - mechanistic insights - microbiota-based therapeutics	Experimental Physiology	10.1113/{EP091620}	http://dx.doi.org/10.1113/{EP091620}
29	The regulative effect and repercussion of probiotics and prebiotics on osteoporosis: involvement of brain-gut-bone axis.	Zhang, Yuan-Wei and Cao, Mu-Min and Li, Ying-Juan and Dai, Guang-Chun and Lu, Pan-Pan and Zhang, Ming and Bai, Li-Yong and Chen, Xiang-Xu and Zhang, Cheng and Shi, Liu and Rui, Yun-Feng	Osteoporosis ({OP}) is a systemic disease characterized by decreased bone mass and degeneration of bone microstructure. In recent years, more and more researches have focused on the close relationship between gut microbiota ({GM}) and the occurrence and progression of {OP}, and the regulation of probiotics and prebiotics on bone metabolism has gradually become a research hotspot. Based on the inf…	2023	probiotics - prebiotics - osteoporosis - gut microbiota - bone mass - bone microstructure - regulation - brain-gut-bone axis - intestinal metabolites - intestinal epithelial barrier function - neuromodulation - immune regulation - endocrine regulation - researches - mechanisms - prevention - treatment	Critical reviews in food science and nutrition	10.1080/10408398.2022.2047005	http://dx.doi.org/10.1080/10408398.2022.2047005
30	The potential mechanism of the microbiota-gut-bone axis in osteoporosis: a review.	He, Yinxi and Chen, Yanxia	Osteoporosis is the prevalent metabolic bone disease characterized by a decrease in bone quantity and/or quality and an increase in skeletal fragility, which increases susceptibility to fractures. Osteoporotic fractures severely affect the patients' quality of life and mortality. A plethora of evidences have suggested that the alterations in gut microbiome are associated with the changes in bone …	2022	microbiota-gut-bone axis - osteoporosis - mechanism - metabolic bone disease - bone quantity - bone quality - skeletal fragility - fractures - gut microbiome - pre-clinical studies - clinical studies - probiotics - prebiotics - traditional chinese medicine - gut microbiota dysbiosis - bone metabolism - therapeutic target	Osteoporosis International	10.1007/s00198-022-06557-x	http://dx.doi.org/10.1007/s00198-022-06557-x
31	The impacts of oral and gut microbiota on alveolar bone loss in periodontitis.	Han, Nannan and Li, Xiaoyan and Du, Juan and Xu, Junji and Guo, Lijia and Liu, Yi	Periodontitis, a chronic infectious disease, primarily arises from infections and the invasion of periodontal pathogens. This condition is typified by alveolar bone loss resulting from host immune responses and inflammatory reactions. Periodontal pathogens trigger aberrant inflammatory reactions within periodontal tissues, thereby exacerbating the progression of periodontitis. Simultaneously, the…	2023	oral microbiota - gut microbiota - alveolar bone loss - periodontitis - chronic infectious disease - periodontal pathogens - host immune responses - inflammatory reactions - osteoclast differentiation - bone resorption - systemic diseases - diabetes - postmenopausal osteoporosis - obesity - inflammatory bowel disease - gut-alveolar bone axis - bone homeostasis - gut immune responses - pathogenic …	Journal of periodontal research	10.1111/jre.13168	http://dx.doi.org/10.1111/jre.13168
32	Modulatory Effect of Gut Microbiota on the Gut-Brain, Gut-Bone Axes, and the Impact of Cannabinoids.	Ibrahim, Iddrisu and Syamala, Soumyakrishnan and Ayariga, Joseph Atia and Xu, Junhuan and Robertson, Boakai K and Meenakshisundaram, Sreepriya and Ajayi, Olufemi S	The gut microbiome is a collection of microorganisms and parasites in the gastrointestinal tract. Many factors can affect this community's composition, such as age, sex, diet, medications, and environmental triggers. The relationship between the human host and the gut microbiota is crucial for the organism's survival and development, whereas the disruption of this relationship can lead to various…	2022	gut microbiota - cannabinoids - gut-brain axis - gut-bone axis - modulatory effect - neuroinflammation - inflammatory diseases - cannabidiol - tetrahydrocannabinol - muscle spasticity - multiple sclerosis - nutrients - vitamins b - vitamin k - brain development - bone mineral density - t regulatory cells - bone formation - osteoporosis	Metabolites	10.3390/metabo12121247	http://dx.doi.org/10.3390/metabo12121247
33	Pivotal Role of Intestinal Microbiota and Intraluminal Metabolites for the Maintenance of Gut-Bone Physiology.	Grüner, Niklas and Ortlepp, Anna Lisa and Mattner, Jochen	Intestinal microbiota, and their mutual interactions with host tissues, are pivotal for the maintenance of organ physiology. Indeed, intraluminal signals influence adjacent and even distal tissues. Consequently, disruptions in the composition or functions of microbiota and subsequent altered host-microbiota interactions disturb the homeostasis of multiple organ systems, including the bone. Thus, …	2023	intestinal microbiota - intraluminal metabolites - gut-bone physiology - maintenance - organ physiology - host-microbiota interactions - homeostasis - bone mass - skeletal evolution - nutrient absorption - immune functions - inflammatory bowel disease - gut-bone axis - dysbiosis - bone remodeling - arthritis - osteoporosis - hormone metabolism - electrolyte balance	International Journal of Molecular Sciences	10.3390/ijms24065161	http://dx.doi.org/10.3390/ijms24065161
34	Gut Microbiome - Should we treat the gut and not the bones?	Jeyaraman, Madhan and Nallakumarasamy, Arulkumar and Jain, Vijay Kumar	Gut microbiome ({GM}) forms an integral part of homeostasis of an individual. Due to the recent development of metagenomics, the plausibility of sequencing {GM} and its therapeutic ability for various diseases has been explored. Dysbiosis or disequilibrium or pertubations of {GM} leads to disruption of intercommunication signaling among gut-bone axis, gut-bone-brain axis, and gut-disc axis result…	2023	gut microbiome - gut-bone axis - therapeutic interventions - dysbiosis - intercommunication signaling - chronic diseases - prebiotics - probiotics - bacteriophage therapy - fecal microbiota transplantation - biomodulation - musculoskeletal diseases - metagenomics - sequencing - homeostasis - gut-bone-brain axis - gut-disc axis	Journal of clinical orthopaedics and trauma	10.1016/j.jcot.2023.102149	http://dx.doi.org/10.1016/j.jcot.2023.102149
35	Fecal microbiota transplantation as a promising treatment option for osteoporosis.	Zhang, Yuan-Wei and Cao, Mu-Min and Li, Ying-Juan and Zhang, Ruo-Lan and Wu, Meng-Ting and Yu, Qian and Rui, Yun-Feng	Osteoporosis is a systemic metabolic bone disease characterized by the descending bone mass and destruction of bone microstructure, which tends to result in the increased bone fragility and associated fractures, as well as high disability rate and mortality. The relation between gut microbiota and bone metabolism has gradually become a research hotspot, and it has been verified that gut microbiot…	2022	fecal microbiota transplantation - osteoporosis - treatment option - systemic metabolic bone disease - bone mass - bone microstructure - bone fragility - fractures - disability rate - mortality - gut microbiota - gut-bone axis - gut microbiota imbalance - organ transplantation - clinical practice - basic researches - therapeutic option - gut microbiota disorder	Journal of Bone and Mineral Metabolism	10.1007/s00774-022-01375-x	http://dx.doi.org/10.1007/s00774-022-01375-x
36	The human microbiota key role in the bone metabolism activity.	Inchingolo, A M and Gargiulo Isacco, C and Inchingolo, A D and Nguyen, K C D and Cantore, S and Santacroce, L and Scacco, S and Cirulli, N and Corriero, A and Puntillo, F and Dipalma, G and Ballini, A and Inchingolo, F	Data collection has suggested a complex correlation between the gut microbiota ({GM}) and bone homeostasis involving host-microbiota crosstalk. Although the {GM} is known to affect bone metabolism, the mechanisms linked with these effects remain unclear. The aim of this review is to current insight advances regarding how gut-derived hormones regulate bone homeostasis in humans, emphasizing gut-bo…	2023	human microbiota - bone metabolism - gut microbiota - gut-bone axis - bone homeostasis - host-microbiota crosstalk - gut-derived hormones - bone regeneration - fracture risk - osteoporosis - microbiota-related pathways - treatment strategies - prevention - gut hormones - skeletal frailty - age-related factors	European review for medical and pharmacological sciences	10.26355/eurrev\_202303\_31803	http://dx.doi.org/10.26355/eurrev\_202303\_31803
37	The gut microbiome and female health.	Siddiqui, Ruqaiyyah and Makhlouf, Zinb and Alharbi, Ahmad M and Alfahemi, Hasan and Khan, Naveed Ahmed	The possession of two X chromosomes may come with the risk of various illnesses, females are more likely to be affected by osteoarthritis, heart disease, and anxiety. Given the reported correlations between gut microbiome dysbiosis and various illnesses, the female gut microbiome is worthy of exploration. Herein, we discuss the composition of the female gut microbiota and its dysbiosis in patholo…	2022	gut microbiome - female health - estrogen - menopause - polycystic ovarian syndrome - pregnancy - menstruation - bacteroides vulgatus - firmicutes - streptococcus - escherichia/shigella - tenericutes {ml615j}-28 - tenericutes 124-7 - akkermansia - ruminococcaceae - bacteroidetes s24-7 - clostridiales - prevotella - porphyromonas - dialister - lactobacillus acidophilus - bifidobacterium bifidum - …	Biology	10.3390/biology11111683	http://dx.doi.org/10.3390/biology11111683
38	The role of the microbiota in myelopoiesis during homeostasis and inflammation.	Kim, Yeji and Kamada, Nobuhiko	The microbiota engages in the development and maintenance of the host immune system. The microbiota affects not only mucosal tissues where it localizes but also the distal organs. Myeloid cells are essential for host defense as first responders of the host immune system. Their generation, called myelopoiesis, is regulated by environmental signals, including commensal microbiota. Hematopoietic ste…	2023	microbiota - myelopoiesis - inflammation - microbiota - host immune system - mucosal tissues - myeloid cells - hematopoietic stem and progenitor cells - bone marrow - environmental signals - commensal microorganisms - myeloid cell lineages - steady-state - inflammation - infection - innate immune memory - immune responses - systemic level - local mucosa	International Immunology	10.1093/intimm/dxad002	http://dx.doi.org/10.1093/intimm/dxad002
39	Chinese expert consensus on intestinal microecology and management of digestive tract complications related to tumor treatment (version 2022).	Wang, Jun and Liang, Jing and He, Mingxin and Xie, Qi and Wu, Qingming and Shen, Guanxin and Zhu, Baoli and Yu, Jun and Yu, Li and Tan, Xiaohua and Wei, Lanlan and Ren, Jun and Lv, Youyong and Deng, Lijuan and Yin, Qian and Zhou, Hao and Wu, Wei and Zhang, Min and Yang, Wenyan and Qiao, Mingqiang and Shu, Rong and Xia, Zhongjun and Li, Zhiming and Huang, Ziming and Hu, Weiguo and Wang, Liang and …	The human gut microbiota represents a complex ecosystem that is composed of bacteria, fungi, viruses, and archaea. It affects many physiological functions including metabolism, inflammation, and the immune response. The gut microbiota also plays a role in preventing infection. Chemotherapy disrupts an organism's microbiome, increasing the risk of microbial invasive infection; therefore, restoring…	2022	intestinal microecology - digestive tract complications - tumor treatment - gut microbiota - chemotherapy - microbial invasive infection - colonization resistance - escherichia coli - novel coronavirus disease 2019 - {covid}-19 - tumor-targeting drugs - immune checkpoint inhibitors - antimicrobial resistance - gastrointestinal reactions - chemotherapeutic drugs - mucositis - neutropenia - bone ma…	Journal of cancer research and therapeutics	10.4103/jcrt.jcrt\_1444\_22	http://dx.doi.org/10.4103/jcrt.jcrt\_1444\_22
40	Specific host metabolite and gut microbiome alterations are associated with bone loss during spaceflight.	Bedree, Joseph K and Kerns, Kristopher and Chen, Tsute and Lima, Bruno P and Liu, Guo and Ha, Pin and Shi, Jiayu and Pan, Hsin Chuan and Kim, Jong Kil and Tran, Luan and Minot, Samuel S and Hendrickson, Erik L and Lamont, Eleanor I and Schulte, Fabian and Hardt, Markus and Stephens, Danielle and Patel, Michele and Kokaras, Alexis and Stodieck, Louis and Shirazi-Fard, Yasaman and Wu, Benjamin and …	Understanding the axis of the human microbiome and physiological homeostasis is an essential task in managing deep-space-travel-associated health risks. The {NASA}-led Rodent Research 5 mission enabled an ancillary investigation of the gut microbiome, varying exposure to microgravity (flight) relative to ground controls in the context of previously shown bone mineral density ({BMD}) loss that was…	2023	specific host metabolite - gut microbiome alterations - bone loss - microgravity - rodent research 5 mission - lactobacillus murinus - dorea sp. - whole-genome sequencing - 16s rrna - metabolites - lactic acid - leucine/isoleucine - glutathione - liquid chromatography-tandem mass spectrometry - lc-ms/ms - metabolomic analysis - bone mineral density - bmd loss - elisa - osteocalcin - tartrate-resi…	Cell reports	10.1016/j.celrep.2023.112299	https://linkinghub.elsevier.com/retrieve/pii/S2211124723003108
41	The associations of gut microbiota, endocrine system and bone metabolism.	Tu, Ye and Kuang, Xinyi and Zhang, Ling and Xu, Xin	Gut microbiota is of great importance in human health, and its roles in the maintenance of skeletal homeostasis have long been recognized as the "gut-bone axis." Recent evidence has indicated intercorrelations between gut microbiota, endocrine system and bone metabolism. This review article discussed the complex interactions between gut microbiota and bone metabolism-related hormones, including s…	2023	gut microbiota - endocrine system - bone metabolism - gut microbiota - skeletal homeostasis - gut-bone axis - bone meta	Frontiers in Microbiology	10.3389/fmicb.2023.1124945	http://dx.doi.org/10.3389/fmicb.2023.1124945
42	Dried Fruits: Bioactives, Effects on Gut Microbiota, and Possible Health Benefits-An Update.	Alasalvar, Cesarettin and Chang, Sui Kiat and Kris-Etherton, Penny M and Sullivan, Valerie K and Petersen, Kristina S and Guasch-Ferré, Marta and Jenkins, David J A	Dried fruits contain many bioactive compounds broadly classified as phytochemicals including phenolics, flavonoids, carotenoids, proanthocyanidins, stilbenes, chalcones/dihydrochalcones, and phytoestrogens. These compounds have antioxidant effects that may benefit health. Dried fruits are also a diverse group of foods with varying fibre contents. The evaluation of the biological activity of these…	2023	dried fruits - bioactives - gut microbiota - phytochemicals - antioxidant effects - fibre contents	Nutrients	10.3390/nu15071611	http://dx.doi.org/10.3390/nu15071611
44	Intratumor microbiota: Occult participants in the microenvironment of multiple myeloma.	Zhu, Gengjun and Jin, Lifang and Shen, Weizhang and Zhao, Meng and Liu, Ning	More recently, microbiota was detected in several tumorous tissues including multiple myeloma ({MM}), but the roles of which is still under-studied as paucity of research on tumor biology. Moreover, we also detected the presence of microbiota in the bone marrow of patients with {MM} by {2bRAD}-M sequencing technology, which is an incurable hematological malignancy characterized by accumulation of…	2023	intratumor microbiota - microenvironment - multiple myeloma - microbiota - tumorigenesis - progression - 2brad-m sequencing technology - bone marrow	Biochimica et biophysica acta. Reviews on cancer	10.1016/j.bbcan.2023.188959	http://dx.doi.org/10.1016/j.bbcan.2023.188959
45	Causal Link between Gut Microbiota, Neurophysiological States, and Bone Diseases: A Comprehensive Mendelian Randomization Study.	Luo, Shaoting and Chen, Zhiyang and Deng, Linfang and Chen, Yufan and Zhou, Weizheng and Canavese, Federico and Li, Lianyong	Increasing evidence highlights a robust correlation between the gut microbiota and bone diseases; however, the existence of a causal relationship between them remains unclear. In this study, we thoroughly examined the correlation between gut microbiota and skeletal diseases using genome-wide association studies. Linkage disequilibrium score regression and Mendelian randomization were used to prob…	2023	gut microbiota - neurophysiological states - bone diseases - genome-wide association studies - linkage disequilibrium score regression - mendelian randomization - neurops	Nutrients	10.3390/nu15183934	http://dx.doi.org/10.3390/nu15183934
46	Racial and ethnic differences in studies of the gut microbiome and osteoporosis.	Merrill, Lisa C and Mangano, Kelsey M	{PURPOSE} {OF} {REVIEW}: The purpose of this review is to summarize the scientific evidence published in the past 5 years examining the epidemiology of bone health as it relates to the gut microbiome, across race and ethnicity groups. {RECENT} {FINDINGS}: The link between the gut microbiome and bone health is well established and is supported by numerous biological mechanisms. However, human stud…	2023	gut microbiome - osteoporosis - racial and ethnic differences - epidemiology - bone health - older adults - asian countries - human study research - epidemiological - randomized controlled trials - racial and ethnic homogeneity - gut microbial structure - microbiome-based interventions - lifestyle interventions - global prevalence - biological mechanisms - varied measures - interventions - divers…	Current osteoporosis reports	10.1007/s11914-023-00813-7	http://dx.doi.org/10.1007/s11914-023-00813-7
47	Causal effects of specific gut microbiota on bone mineral density: a two-sample Mendelian randomization study.	Chen, Shuai and Zhou, Guowei and Han, Huawei and Jin, Jie and Li, Zhiwei	{BACKGROUND}: Recent studies have reported that the gut microbiota is essential for preventing and delaying the progression of osteoporosis. Nonetheless, the causal relationship between the gut microbiota and the risk of osteoporosis has not been fully revealed. {METHODS}: A two-sample Mendelian randomization ({MR}) analysis based on a large-scale genome-wide association study ({GWAS}) was conduc…	2023	gut microbiota - bone mineral density - mendelian randomization - mendelian randomization - gut microbiota taxa - genome-wide association study - bone mineral density - lumbar spine bmd - forearm bmd - femoral neck bmd - prevotella9 - prevotellaceae - ivw method - sensitivity analyses - reverse causality - bone metabolism - osteoporosis - genetic evidence - bacterial taxa - microbiota-related mec…	Frontiers in endocrinology	10.3389/fendo.2023.1178831	http://dx.doi.org/10.3389/fendo.2023.1178831
48	The synergistic effects of polyphenols and intestinal microbiota on osteoporosis.	Wang, Keyu and Hu, Siwang	Osteoporosis is a common metabolic disease in middle-aged and elderly people. It is characterized by a reduction in bone mass, compromised bone microstructure, heightened bone fragility, and an increased susceptibility to fractures. The dynamic imbalance between osteoblast and osteoclast populations is a decisive factor in the occurrence of osteoporosis. With the increase in the elderly populatio…	2023	polyphenols - intestinal microbiota - osteoporosis - osteoporosis - bone mass - bone microstructure - bone fragility - fractures - osteoblast - osteoclast - elderly population - polyphenols - biological activities - antioxidants - oxidative stress - anti-inflammatory properties - gut microbiota - bioavailability - gut microbiota modulation	Frontiers in Immunology	10.3389/fimmu.2023.1285621	http://dx.doi.org/10.3389/fimmu.2023.1285621
50	Microbiome and the inflammatory pathway in peri-implant health and disease with an updated review on treatment strategies.	Banu Raza, Fathima and Vijayaragavalu, Sivakumar and Kandasamy, Ruckmani and Krishnaswami, Venkateshwaran and Kumar V, Anand	Crestal bone preservation around the dental implant for aesthetic and functional success is widely researched and documented over a decade. Several etiological factors were put forth for crestal bone loss; of which biofilm plays a major role. Biofilm is formed by the colonization of wide spectra of bacteria inhabited around dental implants. Bacterial adherence affects the regulators of bone growt…	2023	microbiome - inflammatory pathway - peri-implant health - crestal bone preservation - dental implant - biofilm - bacteria - bone growth regulators - intervention - therapy - infection - microbial contamination - biomarkers - peri-implant infection - diagnostics - treatment - peri-implant health - mechanism - research plan	Journal of oral biology and craniofacial research	10.1016/j.jobcr.2022.11.005	http://dx.doi.org/10.1016/j.jobcr.2022.11.005
51	Linking the relation between gut microbiota and glucocorticoid-induced osteoporosis.	Zhou, Rui-Xin and Zhang, Yuan-Wei and Cao, Mu-Min and Liu, Cun-Hao and Rui, Yun-Feng and Li, Ying-Juan	Osteoporosis ({OP}) is the most prevalent metabolic bone disease, characterized by the low bone mass and microarchitectural deterioration of bone tissue. Glucocorticoid ({GC}) clinically acts as one of the anti-inflammatory, immune-modulating, and therapeutic drugs, whereas the long-term use of {GC} may cause rapid bone resorption, followed by prolonged and profound suppression of bone formation,…	2023	gut microbiota - glucocorticoid-induced osteoporosis - relation - osteoporosis - glucocorticoid - gc - giop - bone resorption - bone formation - gut microbiota - gm - metabolites - bone metabolism - mechanisms - moderating effects - prevention - treatment - cross-linking relationship - research hotspot	Journal of Bone and Mineral Metabolism	10.1007/s00774-023-01415-0	http://dx.doi.org/10.1007/s00774-023-01415-0
52	High-altitude exposure decreases bone mineral density and its relationship with gut microbiota: Results from the China multi-ethnic cohort ({CMEC}) study.	Zuo, Haojiang and Zheng, Tianli and Wu, Kunpeng and Yang, Tingting and Wang, Lingyao and Nima, Qucuo and Bai, Hua and Dong, Ke and Fan, Ziwei and Huang, Shourui and Luo, Ruocheng and Wu, Jialong and Zhou, Junmin and Xu, Huan and Zhang, Yingcong and Feng, Shiyu and Zeng, Peibin and Xiao, Xiong and Guo, Bing and Wei, Yonglan and Pei, Xiaofang and Zhao, Xing and China Multi-Ethnic Cohort ({CMEC})	{BACKGROUND}: Geographic altitude is a potent environmental factor for human microbiota and bone mineral density. However, little evidence exists in population-based studies with altitude diversity ranges across more than 3000 m. This study assessed the associations between a wide range of altitudes and bone mineral density, as well as the potential mediating role of microbiota in this relationsh…	2022	high-altitude exposure - bone mineral density - gut microbiota - geographic altitude - microbiota - population-based study - china multi-ethnic cohort - cmec - bone mineral density - calcaneus quantitative ultrasound index - qui - short-chain fatty acids - scfas - gas chromatography-mass spectrometry - gc-ms - multivariate linear regression - mediation analysis - osteoporosis - modulation - risk …	Environmental Research	10.1016/j.envres.2022.114206	http://dx.doi.org/10.1016/j.envres.2022.114206
53	Association between Dysbiosis in the Gut Microbiota of Primary Osteoporosis Patients and Bone Loss.	Waldbaum, Julien D H and Xhumari, Jessica and Akinsuyi, Oluwamayowa S and Arjmandi, Bahram and Anton, Stephen and Roesch, Luiz Fernando Wurdig	In recent decades, gut microbiome research has experienced significant growth, driven by technological advances that enable quantifying bacterial taxa with greater precision. Age, diet, and living environment have emerged as three key factors influencing gut microbes. Dysbiosis, resulting from alterations in these factors, may lead to changes in bacterial metabolites that regulate pro- and anti-i…	2023	dysbiosis - gut microbiota - primary osteoporosis - gut microbiome - bacterial taxa - age - diet - living environment - dysbiosis - bacterial metabolites - pro-inflammatory - anti-inflammatory - bone health - restoration - microbiome signature - inflammation - bone loss - osteoporosis - sample sizes - experimental conditions - sequencing technology	Aging and disease	10.14336/{AD}.2023.0425	http://dx.doi.org/10.14336/{AD}.2023.0425
54	Using the microbiome as a regenerative medicine strategy for autoimmune diseases.	Williams, Kaitlin L and Enslow, Ryan and Suresh, Shreyas and Beaton, Camille and Hodge, Mitchell and Brooks, Amanda E	Autoimmune ({AI}) diseases, which present in a multitude of systemic manifestations, have been connected to many underlying factors. These factors include the environment, genetics, individual microbiomes, and diet. An individual's gut microbiota is an integral aspect of human functioning, as it is intimately integrated into the metabolic, mechanical, immunological, and neurologic pathways of the…	2023	microbiome - regenerative medicine - autoimmune diseases - autoimmune diseases - gut microbiota - gut dysbiosis - inflammatory markers - bone metabolism - skeletal destruction - joint destruction - psoriatic arthritis - systemic lupus erythematosus - irritable bowel disease - rheumatoid arthritis - microbiome crosstalk - cartilage - gut permeability - systemic inflammation - joint pathology - die…	Biomedicines	10.3390/biomedicines11061582	https://www.mdpi.com/2227-9059/11/6/1582
55	Effect of a Hop Extract Standardized in 8-Prenylnaringenin on Bone Health and Gut Microbiome in Postmenopausal Women with Osteopenia: A One-Year Randomized, Double-Blind, Placebo-Controlled Trial.	Lecomte, Manon and Tomassi, Diego and Rizzoli, René and Tenon, Mathieu and Berton, Thierry and Harney, Sinead and Fança-Berthon, Pascale	Estrogen deficiency increases the risk of osteoporosis and fracture. The aim of this study was to investigate whether a hop extract standardized in 8-prenylnaringenin (8-{PN}), a potent phytoestrogen, could improve bone status of osteopenic women and to explore the gut microbiome roles in this effect. In this double-blind, placebo-controlled, randomized trial, 100 postmenopausal, osteopenic women…	2023	hop extract - 8-prenylnaringenin - bone health - estrogen deficiency - osteoporosis - fracture - phytoestrogen - bone mineral density - dxa measurements - plasma bone biomarkers - quality of life - sf-36 - gut microbiome - short-chain fatty acid - calcium - vitamin d3 - postmenopausal women - osteopenia - turicibacter - shigella - total body bmd	Nutrients	10.3390/nu15122688	http://dx.doi.org/10.3390/nu15122688
56	Adolescence and the microbiome: implications for healthy growth and maturation.	Carson, Matthew D and Westwater, Caroline and Novince, Chad M	The gut microbiota was initially thought to develop into a stable, adult-like profile during early postnatal life. The formation of the gut microbiota during early life has been shown to contribute to healthy growth and has lifelong implications for host health. Adolescence, the developmental period between childhood and adulthood, is a critical window for healthy growth and maturation. The compo…	2023	adolescence - microbiome - healthy growth - gut microbiota - development - postnatal life - growth - host health - brain development - cognition - behavior - metabolism - adiposity - skeletal growth - bone mass accrual - experimental models - health and disease - omics investigations - noninvasive interventions	The American Journal of Pathology	10.1016/j.ajpath.2023.07.004	http://dx.doi.org/10.1016/j.ajpath.2023.07.004
57	The causal relationship between gut microbiota and bone mineral density: a Mendelian randomization study.	Wang, Ying and Zhang, Xuejian and Tang, Guangjun and Deng, Pin and Qin, Yuyan and Han, Jinglu and Wang, Shulong and Sun, Xiaojie and Li, Dongxiao and Chen, Zhaojun	{BACKGROUND}: The gut microbiota has emerged as an intriguing and potentially influential factor in regulating bone health. However, the causal effect of the gut microbiota on bone mineral density ({BMD}) appears to differ throughout various life stages. {METHODS}: We conducted a Mendelian randomization ({MR}) analysis to investigate the potential causal relationship between gut microbiota and {B…	2023	gut microbiota - bone mineral density - mendelian randomization - age groups - mr analysis - eubacterium_fissicatena_group - eubacterium_hallii_group - phascolarctobacterium - roseburia - ruminococcaceae_ucg_003 - lachnospira genus - barnesiella - lactococcus - eubacterium_ventriosum_group - lachnospiraceae_ucg_004 - subdoligranulum - eubacterium_coprostanoligenes_group - fusicatenibacter - rumin…	Frontiers in Microbiology	10.3389/fmicb.2023.1268935	http://dx.doi.org/10.3389/fmicb.2023.1268935
58	Clinical, microbiological, and immunological aspects of healthy versus peri-implantitis tissue in full arch reconstruction patients: a prospective cross-sectional study.	Ata-Ali, Javier and Flichy-Fernández, Antonio Juan and Alegre-Domingo, Teresa and Ata-Ali, Fadi and Palacio, Jose and Peñarrocha-Diago, Miguel	{BACKGROUND}: Due to the world-wide increase in treatments involving implant placement, the incidence of peri-implant disease is increasing. Late implant failure is the result of the inability to maintain osseointegration, whose most important cause is peri-implantitis. The aim of this study was to analyze the clinical, microbiological, and immunological aspects in the peri-implant sulcus fluid (…	2015	peri-implantitis - full arch reconstruction - cross-sectional study - clinical parameters - microbiological analysis - immunological aspects - peri-implant sulcus fluid - pisf samples - gingival index - plaque index - probing pocket depth - periodontopathogenic bacteria - total bacterial load - interleukin-8 - il-1beta - il-6 - il-10 - tumor necrosis factor-alpha	{BMC} oral health	10.1186/s12903-015-0031-9	http://dx.doi.org/10.1186/s12903-015-0031-9
59	Ex vivo immunosuppressive effects of mesenchymal stem cells on Crohn's disease mucosal T cells are largely dependent on indoleamine 2,3-dioxygenase activity and cell-cell contact.	Ciccocioppo, Rachele and Cangemi, Giuseppina C and Kruzliak, Peter and Gallia, Alessandra and Betti, Elena and Badulli, Carla and Martinetti, Miryam and Cervio, Marila and Pecci, Alessandro and Bozzi, Valeria and Dionigi, Paolo and Visai, Livia and Gurrado, Antonella and Alvisi, Costanza and Picone, Cristina and Monti, Manuela and Bernardo, Maria E and Gobbi, Paolo and Corazza, Gino R	{INTRODUCTION}: Crohn's disease ({CD}) is a disabling chronic enteropathy sustained by a harmful T-cell response toward antigens of the gut microbiota in genetically susceptible subjects. Growing evidence highlights the safety and possible efficacy of mesenchymal stem cells ({MSCs}) as a new therapeutic tool for this condition. Therefore, we aimed to investigate the effects of bone marrow-derived…	2015	mesenchymal stem cells - crohn's disease - indoleamine 2,3-dioxygenase - t cells - mucosal specimens - immunophenotype - cytok	Stem Cell Research \& Therapy	10.1186/s13287-015-0122-1	http://dx.doi.org/10.1186/s13287-015-0122-1
60	Multi-omics Analysis of Periodontal Pocket Microbial Communities Pre- and Posttreatment.	Califf, Katy J and Schwarzberg-Lipson, Karen and Garg, Neha and Gibbons, Sean M and Caporaso, J Gregory and Slots, J\orgen and Cohen, Chloe and Dorrestein, Pieter C and Kelley, Scott T	Periodontitis is a polymicrobial infectious disease that causes breakdown of the periodontal ligament and alveolar bone. We employed a meta-omics approach that included microbial {16S} {rRNA} amplicon sequencing, shotgun metagenomics, and tandem mass spectrometry to analyze sub- and supragingival biofilms in adults with chronic periodontitis pre- and posttreatment with 0.25\% sodium hypochlorite.…	2017	periodontal pocket - microbial communities - multi-omics analysis - chronic periodontitis - sodium hypochlorite treatment - 16s rrna amplicon sequencing - shotgun metagenomics - tandem mass spectrometry - subgingival biofilms - supragingival biofilms - phylogenetic diversity - pocket depth - metabolite diversity - maximum pocket depth - porphyromonas - treponema - tannerella - desulfovibrio - met…	mSystems	10.1128/{mSystems}.00016-17	http://msystems.asm.org/lookup/doi/10.1128/{mSystems}.00016-17
61	Molecular mechanisms underpinning T helper 17 cell heterogeneity and functions in rheumatoid arthritis.	van Hamburg, Jan Piet and Tas, Sander W	T helper 17 (Th17) cells are important mediators of immune responses against extracellular bacteria and fungi, and as such play critical regulatory roles in maintaining mucosal homeostasis. Conversely, Th17 cells and their effector molecules interleukin {17A} ({IL}-{17A}), {IL}-{17F}, interferon ({IFN})\gamma, tumor necrosis factor ({TNF})\alpha, and granulocyte-macrophage colony-stimulating fact…	2018	molecular mechanisms - t helper 17 cell heterogeneity - rheumatoid arthritis - th17 cells - interleukin 17a - il-17a - il-17f - interferon	Journal of Autoimmunity	10.1016/j.jaut.2017.12.006	http://dx.doi.org/10.1016/j.jaut.2017.12.006
62	Cardiovascular disease and its relationship with chronic kidney disease.	Liu, M and Li, X-C and Lu, L and Cao, Y and Sun, R-R and Chen, S and Zhang, P-Y	Cardiovascular disease ({CVD}), the leading cause of death, is mostly precipitated by cardiometabolic risk and chronic kidney disease ({CKD}). {CVD} and kidney disease are closely interrelated and disease of one organ cause dysfunction of the other, ultimately leading to the failure of both organs. Patients with end-stage renal disease ({ESRD}) are at much higher risk of mortality due to {CVD}. T…	2014	cardiovascular disease - chronic kidney disease - cvd - ckd - mortality - end-stage renal disease - esrd - hypertension - hyperlipidemia - dia	European review for medical and pharmacological sciences		https://www.ncbi.nlm.nih.gov/pubmed/25339487
63	Re-thinking the functions of {IgA}(+) plasma cells.	Gommerman, Jennifer L and Rojas, Olga L and Fritz, Jörg H	The intestinal mucosa harbors the largest population of antibody (Ab)-secreting plasma cells ({PC}) in the human body, producing daily several grams of immunoglobulin A ({IgA}). {IgA} has many functions, serving as a first-line barrier that protects the mucosal epithelium from pathogens, toxins and food antigens (Ag), shaping the intestinal microbiota, and regulating host-commensal homeostasis. S…	2014	re-thinking - functions - iga(+) plasma cells - intestinal mucosa - antibody-secreting - immunoglobulin a - pathogens - toxins - commensa	Gut microbes	10.4161/19490976.2014.969977	http://dx.doi.org/10.4161/19490976.2014.969977
64	The Efficacy and Mechanism Evaluation of Treating Idiopathic Pulmonary fibrosis with the Addition of Co-trimoxazole ({EME}-{TIPAC}): study protocol for a randomised controlled trial.	Hammond, Matthew and Clark, Allan B and Cahn, Anthony P and Chilvers, Edwin R and Fraser, William Duncan and Livermore, David M and Maher, Toby M and Parfrey, Helen and Swart, Ann Marie and Stirling, Susan and Thickett, David and Whyte, Moira and Wilson, Andrew	{BACKGROUND}: We hypothesise, based upon the findings from our previous trial, that the addition of co-trimoxazole to standard therapy is beneficial to patients with moderate to severe idiopathic pulmonary fibrosis ({IPF}). We aim to investigate this by assessing unplanned hospitalisation-free survival (defined as time from randomisation to first non-elective hospitalisation, lung transplant or d…	2018	efficacy - mechanism evaluation - idiopathic pulmonary fibrosis - trial protocol - randomised controlled trial - co-trimoxazole - ipf - unplanned hospitalisation-free survival - lung transplant - death - infection - disease control - neutrophil activity - double-blind - placebo-controlled - multicentre clinical trial - multidisciplinary team - fvc - predicted	Trials	10.1186/s13063-018-2453-6	http://dx.doi.org/10.1186/s13063-018-2453-6
65	Clinical and microbiological evaluation of the effect of Lactobacillus reuteri in the treatment of mucositis and peri-implantitis: A triple-blind randomized clinical trial.	Galofré, M and Palao, D and Vicario, M and Nart, J and Violant, D	{BACKGROUND} {AND} {OBJECTIVE}: Oral probiotics appear to improve the treatment of periodontal diseases but there is limited evidence on their efficacy in the treatment of peri-implant diseases. The objective of the present study was to evaluate, clinically and microbiologically, the effect of the oral probiotic, Lactobacillus reuteri Prodentis, as adjuvant to non-surgical mechanical therapy in i…	2018	lactobacillus reuteri - mucositis - peri-implantitis - oral probiotics - non-surgical mechanical therapy - randomized controlled trial - triple-blind - clinical measurements - microbiological examination - aggregatibacter actinomycetemcomitans - tannerella forsythia - porphyromonas gingivalis - treponema denticola - prevotella intermedia - peptostreptococcus micros - fusobacterium nucleatum - cam…	Journal of periodontal research	10.1111/jre.12523	http://dx.doi.org/10.1111/jre.12523
66	The association of serum choline with linear growth failure in young children from rural Malawi.	Semba, Richard D and Zhang, Pingbo and Gonzalez-Freire, Marta and Moaddel, Ruin and Trehan, Indi and Maleta, Kenneth M and Ordiz, M Isabel and Ferrucci, Luigi and Manary, Mark J	{BACKGROUND}: Choline is an essential nutrient for cell structure, cell signaling, neurotransmission, lipid transport, and bone formation. Choline can be irreversibly converted to betaine, a major source of methyl groups. Trimethylene N-oxide ({TMAO}), a proatherogenic molecule, is produced from the metabolism of dietary choline by the gut microbiome. The relation between serum choline and its cl…	2016	serum choline - linear growth failure - rural malawi - essential nutrient - betaine - trimethylene n-oxide (tmao) - gut microbiome - cross-sectional study - stunting - liquid chromatography - mass spectrometry - spearman correlation - height-for-age z score - choline deficiency - low-income countries - growth and development - isrctn registry	The American Journal of Clinical Nutrition	10.3945/ajcn.115.129684	http://dx.doi.org/10.3945/ajcn.115.129684
67	Carotid artery calcification in panoramic radiographs associates with oral infections and mortality.	Paju, S and Pietiäinen, M and Liljestrand, J M and Lahdentausta, L and Salminen, A and Kopra, E and Mäntylä, P and Buhlin, K and Hörkkö, S and Sinisalo, J and Pussinen, P J	{AIM}: To study the prevalence of carotid artery calcification ({CAC}) in relation to apical and marginal periodontitis, subgingival dysbiotic bacterial species and serum and saliva immune responses against them. In addition, the aim was to analyse the association of {CAC} with angiographically verified coronary artery disease ({CAD}) and mortality. {METHODOLOGY}: In the present random Parogene c…	2021	carotid artery calcification - oral infections - mortality - prevalence - apical periodontitis - marginal periodontitis - subgingival dysbiotic bacterial species - serum immune response - saliva immune response - coronary artery disease - angiography - statistical models - adjusted - age - gender - smoking - hypertension - diabetes - dyslipidemia	International endodontic journal	10.1111/iej.13394	http://dx.doi.org/10.1111/iej.13394
68	Prostate cancer management: long-term beliefs, epidemic developments in the early twenty-first century and {3PM} dimensional solutions.	Kucera, Radek and Pecen, Ladislav and Topolcan, Ondrej and Dahal, Anshu Raj and Costigliola, Vincenzo and Giordano, Frank A and Golubnitschaja, Olga	In the early twenty-first century, societies around the world are facing the paradoxal epidemic development of {PCa} as a non-communicable disease. {PCa} is the most frequently diagnosed cancer for men in several countries such as the {USA}. Permanently improving diagnostics and treatments in the {PCa} management causes an impressive divergence between, on one hand, permanently increasing numbers…	2020	prostate cancer management - epidemic developments - 3pm dimensional solutions - pca - non-communicable disease - diagnostics - treatments - mortality rates - predictive approaches - targeted prevention - personalisation of medical care - economic burden - liquid biopsy analysis - metastasising pca - adolescents - young adults - multi-factorial risks - multi-level diagnostics - phenotyping - mult…	The {EPMA} journal	10.1007/s13167-020-00214-1	http://dx.doi.org/10.1007/s13167-020-00214-1
69	Comparative analysis of oral treponemes associated with periodontal health and disease.	You, Meng and Mo, Sisu and Leung, W Keung and Watt, Rory M	{BACKGROUND}: Periodontal diseases, such as periodontitis, are chronic inflammatory infections affecting the gingivae (gums), underlying connective tissues and bone that support the teeth. Oral treponemes (genus Treponema) are widely-considered to play important roles in periodontal disease etiology and pathogenesis; however, precise relationships remain to be fully established. {METHODS}: A {16S…	2013	comparative analysis - oral treponemes - periodontal health - periodontitis - chronic inflammatory infections - gingivae - connective tissues - bone - treponema - 16s rrna clone library - diversity - operational taxonomic units - otus - phylogeny-based statistical approaches - phylogroups - treponema denticola - subgingival plaque - microbiota - disease status - taxon richness	{BMC} Infectious Diseases	10.1186/1471-2334-13-174	http://dx.doi.org/10.1186/1471-2334-13-174
70	Associations of Soluble {CD14} and Endotoxin with Mortality, Cardiovascular Disease, and Progression of Kidney Disease among Patients with {CKD}.	Poesen, Ruben and Ramezani, Ali and Claes, Kathleen and Augustijns, Patrick and Kuypers, Dirk and Barrows, Ian R and Muralidharan, Jagadeesan and Evenepoel, Pieter and Meijers, Björn and Raj, Dominic S	{BACKGROUND} {AND} {OBJECTIVES}: {CD14} plays a key role in the innate immunity as pattern-recognition receptor of endotoxin. Higher levels of soluble {CD14} ({sCD14}) are associated with overall mortality in hemodialysis patients. The influence of kidney function on plasma {sCD14} levels and its relationship with adverse outcomes in patients with {CKD} not yet on dialysis is unknown. This study …	2015	associations - soluble cd14 - endotoxin - mortality - cardiovascular disease - progression - kidney disease - ckd - innate immunity - hemodialysis patients - plasma levels - leuven mild-to-moderate ckd study - egfr - renal function - framingham risk factors - mineral bone metabolism - inflammatory parameters - proteinuria	Clinical Journal of the American Society of Nephrology	10.2215/{CJN}.03100315	http://dx.doi.org/10.2215/{CJN}.03100315
71	Surface Layer of Lactobacillus helveticus {MIMLh5} Promotes Endocytosis by Dendritic Cells.	Taverniti, Valentina and Marengo, Mauro and Fuglsang, Eva and Skovsted, Helene Marie and Arioli, Stefania and Mantegazza, Giacomo and Gargari, Giorgio and Iametti, Stefania and Bonomi, Francesco and Guglielmetti, Simone and Fr\oki\aer, Hanne	Surface layers (S-layers) are proteinaceous arrays covering the cell walls of numerous bacteria. Their suggested properties, such as interactions with the host immune system, have been only poorly described. Here, we aimed to elucidate the role of the S-layer from the probiotic bacterial strain Lactobacillus helveticus {MIMLh5} in the stimulation of murine bone-marrow-derived dendritic cells ({DC…	2019	surface layer - lactobacillus helveticus mimlh5 - dendritic cells - s-layer - probiotic - immunostimulation - interferon beta - il-10 - il-12p70 - tnf-alpha - il-1beta - map kinases - jnk1/2 - p38 - erk1/2 - endocytosis - cytochalasin d - polystyrene beads - th1 cytokines - host-microbe interactions	Applied and Environmental Microbiology	10.1128/{AEM}.00138-19	http://dx.doi.org/10.1128/{AEM}.00138-19
72	Effects of fermentable high fiber diet supplementation on gut derived and conventional nitrogenous product in patients on maintenance hemodialysis: a randomized controlled trial.	Khosroshahi, Hamid Tayebi and Abedi, Behzad and Ghojazadeh, Morteza and Samadi, Azam and Jouyban, Abolghasem	{INTRODUCTION}: Gut derived toxins such as p-cresol, p-cresyl sulfate ({pCS}) and indoxyl sulfate ({IS}), which belong to protein-bound uremic toxins that promote development of fibrosis inflammatory state associated with chronic kidney disease. One possible way to suppress the production of {IS} and {pCS} is to increase dietary fiber intake. The aim of the present study was to assess whether inc…	2019	effects - fermentable high fiber diet - gut derived toxins - maintenance hemodialysis - randomized controlled trial - p-cresol - p-cresyl sulfate - indoxyl sulfate - dietary fiber intake - high amylose diet - uremic toxins - resistant starch - ham-rs2 - placebo - end stage renal disease - urea - creatinine - uric acid - hplc - hs-crp	Nutrition \& metabolism	10.1186/s12986-019-0343-x	http://dx.doi.org/10.1186/s12986-019-0343-x
73	A novel mycovirus evokes transcriptional rewiring in the fungus malassezia and stimulates beta interferon production in macrophages.	Applen Clancey, Shelly and Ruchti, Fiorella and {LeibundGut}-Landmann, Salomé and Heitman, Joseph and Ianiri, Giuseppe	Mycoviruses infect fungi, and while most persist asymptomatically, there are examples of mycoviruses having both beneficial and detrimental effects on their host. Virus-infected Saccharomyces and Ustilago strains exhibit a killer phenotype conferring a growth advantage over uninfected strains and other competing yeast species, whereas hypovirus-infected Cryphonectria parasitica displays defects i…	2020	novel mycovirus - malassezia - beta interferon - double-stranded rna - dsrna - totivirus - rna-seq - transcriptome sequencing - ribosomal components - skin colonization - epicutaneous infection model - bone marrow-derived macrophages - inflammatory response - immunological response - mammalian skin microbiome - skin commensal flora - crohn's disease - pancreatic cancer - pathogenicity	mBio	10.1128/{mBio}.01534-20	http://dx.doi.org/10.1128/{mBio}.01534-20
74	Next-Generation Sequencing for Pathogen Identification in Infected Foot Ulcers.	Choi, Yoonjung and Oda, Eimi and Waldman, Olivia and Sajda, Thomas and Beck, Christopher and Oh, Irvin	{BACKGROUND}: Accurate identification of primary pathogens in foot infections remains challenging due to the diverse microbiome. Conventional culture may show false-positive or false-negative growth, leading to ineffective postoperative antibiotic treatment. Next-generation sequencing ({NGS}) has been explored as an alternative to standard culture in orthopedic infections. {NGS} is highly sensiti…	2021	next-generation sequencing - pathogen identification - infected foot ulcers - microbiome - conventional culture - false-positive - false-negative - antibiotic treatment - orthopedic infections - staphylococcus aureus - coagulase-negative staphylococcus - corynebacterium striatum - enterococcus faecalis - finegoldia magna - anaerococcus vaginalis - molecular diagnostic method - antibiotic-resistan…	Foot \& Ankle Orthopaedics	10.1177/24730114211026933	http://dx.doi.org/10.1177/24730114211026933
75	Implicit satiety goals and food-related expectations predict portion size in older adults: Findings from the {BAMMBE} cohort.	Pink, Aimee E and Lee, Li Ling and Low, Dorrain Yanwen and Yang, Yifan and Fong, {LaiGuan} Zoey and Kang, Alicia Yi Hui and Liu, Peijia and Kim, Hyejin and Wang, Yulan and Padmanabhan, Parasuraman and Cobiac, Lynne and Gulyás, Balázs and Pettersson, Sven and Cheon, Bobby K	Portion size selection is an indicator of appetite and within younger adults, is predicted by factors such as expected satiety, liking and motivations to achieve an ideal sensation of fullness (i.e., implicit satiety goals). Currently, there is limited research available on the determinants of portion size selection within older adults. Therefore, the current study aimed to examine the relationsh…	2023	implicit satiety goals - food-related expectations - portion size - older adults - appetite - expected satiety - liking - motivations - sensation of fullness - implicit satiety goals - brain, ageing, microbiome, muscle, bone, and exercise study - bammbe cohort - subjective requirements - satiety states - computerised portion size selection task - comfortable fullness - stop hunger - perceived foo…	Appetite	10.1016/j.appet.2022.106361	http://dx.doi.org/10.1016/j.appet.2022.106361
76	Lactobacillus johnsonii N6.2 phospholipids induce immature-like dendritic cells with a migratory-regulatory-like transcriptional signature.	Cuaycal, Alexandra E and Teixeira, Leandro Dias and Lorca, Graciela L and Gonzalez, Claudio F	Shifts in the gut microbiota composition, called dysbiosis, have been directly associated with acute and chronic diseases. However, the underlying biological systems connecting gut dysbiosis to systemic inflammatory pathologies are not well understood. Phospholipids ({PLs}) act as precursors of both, bioactive inflammatory and resolving mediators. Their dysregulation is associated with chronic di…	2023	lactobacillus johnsonii n6.2 - phospholipids - dendritic cells - gut microbiota - dysbiosis - bioactive inflammatory mediators - gut symbiont - probiot	Gut microbes	10.1080/19490976.2023.2252447	http://dx.doi.org/10.1080/19490976.2023.2252447
77	Vitamin D as a modulator of neuroinflammation: implications for brain health.	Menéndez, Sebastián García and Manucha, Walter	Neuroinflammation represents a critical immune response within the brain, playing a pivotal role in defense against injury and infection. However, when this response becomes chronic, it can contribute to the development of various neurodegenerative and psychiatric disorders. This bibliographic review delves into the role of vitamin D in modulating neuroinflammation and its implications for brain …	2024	vitamin d - neuroinflammation - brain health - immune response - neurodegenerative disorders - psychiatric disorders - calcium homeostasis - bone he	Current Pharmaceutical Design	10.2174/0113816128281314231219113942	http://dx.doi.org/10.2174/0113816128281314231219113942
78	Cardiovascular {rEmodelling} in living {kidNey} {donorS} with reduced glomerular filtration rate: rationale and design of the {CENS} study.	Blom, Kjersti Benedicte and Bergo, Kaja Knudsen and Espe, Emil Knut Stenersen and Rosseland, Vigdis and Gr\otta, Ole J\orgen and Mj\oen, Geir and {\AAsberg}, Anders and Bergan, Stein and Sanner, Helga and Bergersen, Tone Kristin and Bj\ornerheim, Reidar and Skauby, Morten and Seljeflot, Ingebj\org and Waldum-Grevbo, B\aard and Dahle, Dag Olav and Sjaastad, Ivar and Birkeland, Jon Arne	Purpose: Until recently, it has been believed that donating a kidney not represents any risk for development of cardiovascular disease. However, a recent Norwegian epidemiological study suggests that kidney donors have an increased long-term risk of cardiovascular mortality. The pathophysiological mechanisms linking reduced kidney function to cardiovascular disease are not known. Living kidney do…	2020	cardiovascular remodeling - living kidney donors - reduced glomerular filtration rate - cardiovascular disease - kidney function - longitudinal study - cardiac magnetic resonance imaging - echocardiography - bone density	Blood pressure	10.1080/08037051.2019.1684817	http://dx.doi.org/10.1080/08037051.2019.1684817
79	Bacterial colonization of the implant-abutment interface of conical connection with an internal octagon: an in vitro study using real-time {PCR}.	Baj, A and Beltramini, G A and Bolzoni, A and Cura, F and Palmieri, A and Scarano, A and Ottria, L and Giannì, A B	Bacterial leakage at the implant-abutment connection of a two-piece implant system is considered the main cause of peri-implantitis. Prevention of bacterial leakage at the implant-abutment connection is mandatory for reducing inflammation process around implant neck and achieving bone stability. Micro-cavities at implant-abutment connection level can favour bacterial leakage, even in modern two-p…	2017	bacterial colonization - implant-abutment interface - conical connection - internal octagon - real-time pcr - peri-implantitis - micro-cavities - p. gingivalis -	Journal of biological regulators and homeostatic agents		https://www.ncbi.nlm.nih.gov/pubmed/28691468
80	Effects of an amino acid buffered hypochlorite solution as an adjunctive to air-powder abrasion in open-flap surface decontamination of implants failed for peri-implantitis: an ex vivo randomized clinical trial.	La Monaca, Gerardo and Pranno, Nicola and Mengoni, Fabio and Puggioni, Gianluca and Polimeni, Antonella and Annibali, Susanna and Cristalli, Maria Paola	{OBJECTIVES}: To evaluate ex vivo the efficacy of an amino acid buffered hypochlorite solution supplemented to surface debridement with air-powder abrasion in removing bacterial biofilm following open-flap decontamination of implants failed due to peri-implantitis. {MATERIALS} {AND} {METHODS}: This study was an ex vivo, single-blind, randomized, intra-subject investigation. Study population consi…	2023	effects - amino acid buffered hypochlorite solution - air-powder abrasion - peri-implantitis - ex vivo - randomized clinical trial - implants - bacterial biofilm	Clinical oral investigations	10.1007/s00784-022-04608-5	http://dx.doi.org/10.1007/s00784-022-04608-5
81	The pan-liver network theory: From traditional chinese medicine to western medicine.	Zhang, Yaxing and Fang, Xian-Ming	In traditional Chinese medicine ({TCM}), the liver is the "general organ" that is responsible for governing/maintaining the free flow of qi over the entire body and storing blood. According to the classic five elements theory, zang-xiang theory, yin-yang theory, meridians and collaterals theory, and the five-viscera correlation theory, the liver has essential relationships with many extrahepatic …	2023	pan-liver network theory - traditional chinese medicine - western medicine - liver - qi - zang-xiang theory - yin-yang theory - meridians and collater	The Chinese journal of physiology	10.4103/cjop.{CJOP}-D-22-00131	http://dx.doi.org/10.4103/cjop.{CJOP}-D-22-00131
82	Technology for evaluating the ability of probiotic strains to accumulate copper ions in vitro and in vivo using Bacillus bacteria.	Sizentsov, Aleksey and Salnikova, Elena and Sizentsov, Yaroslav and Peshkov, Sergey and Barysheva, Elena and Naumenko, Olga and Romanenko, Natalia	{BACKGROUND} {AND} {AIM}: Microorganisms of the genus Bacillus comprising probiotics could have an antitoxic effect that is manifested in the active excretion of toxic substances from the body, as well as heavy metals. This study was conducted to assess the effects of copper ions on probiotic strains based on the members of the genus Bacillus in vitro and in vivo. {MATERIALS} {AND} {METHODS}: The…	2021	technology - probiotic strains - copper ions - bacillus bacteria - in vitro - in vivo - sorption - microbiome - g	Veterinary world	10.14202/vetworld.2021.1752-1759	http://dx.doi.org/10.14202/vetworld.2021.1752-1759
83	Microbiological and clinical evaluation of ultrasonic debridement with/without erythritol air polishing during supportive periodontal therapy in arches with full-arch fixed implant-supported prostheses: protocol for a randomised controlled trial.	Yang, Jingwen and Jia, Pingyi and Yue, Zhaoguo and Liu, Jianzhang and Liu, Zhongning and Tang, Lin and Liu, Qi and Hou, Jianxia	{INTRODUCTION}: Implant-supported prostheses are often successfully used in edentulous patients. However, the incidences of peri-implant mucositis and peri-implantitis increase over time. The accumulation of pathogenic bacteria adjacent to prostheses can induce peri-implant disease. Plaque removal is recommended to prevent and manage peri-implant diseases. The purpose of this study is to compare …	2021	microbiological - clinical evaluation - ultrasonic debridement - erythritol air polishing - supportive periodontal therapy - full-arch fixed implant-supported prostheses - randomised controlled trial - plaque removal ef	{BMJ} Open	10.1136/bmjopen-2021-053286	http://dx.doi.org/10.1136/bmjopen-2021-053286
84	Vitamin K-what is known regarding bariatric surgery patients: a systematic review.	Sherf-Dagan, Shiri and Goldenshluger, Ariela and Azran, Carmil and Sakran, Nasser and Sinai, Tali and Ben-Porat, Tair	Vitamin K, a fat-soluble vitamin, is involved in blood coagulation, bone mineralization, inhibition of vascular calcification, and regulation of numerous enzyme systems. Patients who undergo bariatric surgery ({BS}), especially procedures that involve a malabsorptive component, are prone to develop vitamin K deficiency ({VKD}). The causes of {VKD} include decreased absorptive surface areas, steat…	2019	vitamin k - bariatric surgery - deficiency - blood coagulation - bone mineralization - vascular calcification - enzyme systems - malabsorptive component - steatorrhea - bacterial overgrowth - gut microbiota - medline - pubmed - embase - serum levels - supplementation - screening tests - assay - vitamer type - case reports	Surgery for Obesity and Related Diseases	10.1016/j.soard.2019.05.031	http://dx.doi.org/10.1016/j.soard.2019.05.031
85	Progress in pathogenesis of immunoglobin A nephropathy.	Stanley, Jemima C and Deng, Hong	The understanding of the pathogenesis of any disease is the key to effective and specific treatment of the disease. immunoglobulin A ({IgA}) nephropathy is an autoimmune disease of the kidney. Oxford {MEST} classification is commonly used to stratify patients according to the severity of the disease. Patients with {IgA} nephropathy seem to produce anti-{GalNAc} antibodies against a particularly d…	2020	immunoglobulin a nephropathy - pathogenesis - autoimmune disease - oxford mest classification - anti-galnac antibodies - defective iga1 - immune complex - type 3 hypersensitivity reaction - genetic background - dysbiosis - microbiota - gut immunity - plasma cell dyscrasia - liver abnormalities - celiac disease - iga vasculitis - enzyme-linked immunosorbent assay (elisa) - genetic testing - monocl…	Cureus	10.7759/cureus.8789	http://dx.doi.org/10.7759/cureus.8789
86	Structure and trends of international sport nutrition research between 2000 and 2018: bibliometric mapping of sport nutrition science.	Kiss, Anna and Temesi, Ágoston and Tompa, Orsolya and Lakner, Zoltán and Soós, Sándor	{BACKGROUND}: The tool kits of bibliometrics and science mapping provide a standard methodology to map the knowledge base of specific fields of science. The aim of the present research is the analysis of the recent international trends of sport nutrition science, as well as the primary identification of the research topics and results of sport nutrition science via enhanced bibliometric methods f…	2021	structure - trends - international - sport nutrition research - bibliometric mapping - knowledge base - science mapping - methodology - research topics - results - bibliometric methods - community detection algorithm - network analysis - chronological analysis - scientometric evaluative analysis - soccer - physiology - carbohydrate metabolism - muscle physiology - alkalosis - acidosis - muscle ma…	Journal of the International Society of Sports Nutrition	10.1186/s12970-021-00409-5	http://dx.doi.org/10.1186/s12970-021-00409-5
87	Immunoglobulin M in health and diseases: how far have we come and what next?	Jones, Katelyn and Savulescu, Anca F and Brombacher, Frank and Hadebe, Sabelo	B lymphocytes are important in secreting antibodies that protect against invading pathogens such as viruses, bacteria, parasites, and also in mediating pathogenesis of allergic diseases and autoimmunity. B lymphocytes develop in the bone marrow and contain heavy and light chains, which upon ligation form an immunoglobulin M ({IgM}) B cell receptor ({BCR}) expressed on the surface of naïve immatur…	2020	immunoglobulin m - health - diseases - b lymphocytes - antibodies - pathogens - viruses - bacteria - parasites - autoimmunity - allergic diseases - bone marrow - b cell receptor - igm - igd - plasma cells - memory b cells - mucosal tolerance - microbiota - metabolism - class switching	Frontiers in Immunology	10.3389/fimmu.2020.595535	http://dx.doi.org/10.3389/fimmu.2020.595535
88	The Crosstalk between Vitamin D and Pediatric Digestive Disorders.	Mărginean, Cristina Oana and Meliț, Lorena Elena and Borka Balas, Reka and Văsieșiu, Anca Meda and Fleșeriu, Tudor	Vitamin D is a cyclopentane polyhydrophenanthrene compound involved mainly in bone health and calcium metabolism but also autophagy, modulation of the gut microbiota, cell proliferation, immune functions and intestinal barrier integrity. The sources of vitamin D include sunlight, diet and vitamin D supplements. Vitamin D3, the most effective vitamin D isoform is produced in the human epidermis as…	2022	crosstalk - vitamin d - pediatric digestive disorders - cyclopentane polyhydrophenanthrene - bone health - calcium metabolism - autophagy - gut microbiota - cell proliferation - immune functions - intestinal barrier integrity - sunlight - vitamin d3 - liver - kidney - 1,25-dihydroxyvitamin d - h. pylori eradication - celiac disease - cystic fibrosis - inflammatory bowel disease - food allergies -…	Diagnostics (Basel)	10.3390/diagnostics12102328	http://dx.doi.org/10.3390/diagnostics12102328
89	Nutritional management of lactose intolerance: the importance of diet and food labelling.	Facioni, Maria Sole and Raspini, Benedetta and Pivari, Francesca and Dogliotti, Elena and Cena, Hellas	Worldwide, 70\% of the adult population has limited expression of lactase enzyme with a wide variation among different regions and countries. Lactase deficiency may lead to lactose intolerance ({LI}). Depending both on the amount of lactose ingested and on the lactase activity, people who suffer from lactose malabsorption might experience numerous gastrointestinal and extra-intestinal symptoms an…	2020	nutritional management - lactose intolerance - diet - food labelling - lactase enzyme - lactase deficiency - gastrointestinal symptoms - extra-intestinal symptoms - lactose malabsorption - colon microbiome - probiotics - dairy products - calcium - osteopenia - osteoporosis - hidden lactose - lactose-free diet - lactose-free labeling - delactosed products - nutrients deficiencies	Journal of Translational Medicine	10.1186/s12967-020-02429-2	http://dx.doi.org/10.1186/s12967-020-02429-2
90	Caspase-11 promotes high-fat diet-induced {NAFLD} by increasing glycolysis, {OXPHOS}, and pyroptosis in macrophages.	Drummer, Charles and Saaoud, Fatma and Jhala, Nirag C and Cueto, Ramon and Sun, Yu and Xu, Keman and Shao, Ying and Lu, Yifan and Shen, Huimin and Yang, Ling and Zhou, Yan and Yu, Jun and Wu, Sheng and Snyder, Nathaniel W and Hu, Wenhui and Zhuo, Jia 'Joe' and Zhong, Yinghui and Jiang, Xiaohua and Wang, Hong and Yang, Xiaofeng	{INTRODUCTION}: Non-alcoholic fatty liver disease ({NAFLD}) has a global prevalence of 25\% of the population and is a leading cause of cirrhosis and hepatocellular carcinoma. {NAFLD} ranges from simple steatosis (non-alcoholic fatty liver) to non-alcoholic steatohepatitis ({NASH}). Hepatic macrophages, specifically Kupffer cells ({KCs}) and monocyte-derived macrophages, act as key players in the…	2023	caspase-11 - high-fat diet - nafld - glycolysis - oxphos - pyroptosis - macrophages - kupffer cells - monocyte-derived macrophages - liver pathology - rna-seq - facs - western blots - seahorse mitochondrial stress analyses - gut microbiota - lipopolysaccharides - interleukin-1 beta - guanylate-binding proteins - bone marrow transplantation	Frontiers in Immunology	10.3389/fimmu.2023.1113883	http://dx.doi.org/10.3389/fimmu.2023.1113883
91	Toward Elimination of Electrochemical Corrosion in Dental Implants: A Zirconia-Titanium Composite Prototype.	Pozhitkov, Alex and Lindahl, Eric and Chan, Daniel C	Background Titanium dental implants (e.g., Nobel Biocare, Switzerland) are routinely used as support for dental restoration. Titanium has been the material of choice due to its corrosion resistance and ability to integrate with bone. Nevertheless, corrosion and titanium dissolution do occur. Compared to control, peri-implantitis tissue biopsies have been shown to contain high concentrations of di…	2023	toward elimination - electrochemical corrosion - dental implants - titanium - zirconia - composite prototype - corrosion resistance - peri-implantitis - peri-implant mucositis - microorganisms - subgingival plaque - methylation - fuel cell - osseointegration - biocompatible - hydrofluoric acid - microbial challenge - inductively coupled plasma mass spectrometry	Cureus	10.7759/cureus.49907	http://dx.doi.org/10.7759/cureus.49907
92	Health benefits of xylitol.	Gasmi Benahmed, Asma and Gasmi, Amin and Arshad, Maria and Shanaida, Mariia and Lysiuk, Roman and Peana, Massimiliano and Pshyk-Titko, Irena and Adamiv, Stepan and Shanaida, Yurii and Bj\orklund, Geir	Many diseases, including caries, chronic inflammatory diseases, diabetes, and obesity, are associated with uncontrolled sugar consumption. Artificial sweeteners are commonly used in food and pharmaceutical industries as sugar substitutes for the prevention of several dental and body diseases; they also have a favorable impact on body weight as they may help to restrict simple sugar consumption. X…	2020	xylitol - health benefits - sugar substitutes - caries - chronic inflammatory diseases - diabetes - obesity - artificial sweeteners - polyol - streptococcus mutans - streptococcus sangui - antibacterial - anti-inflammatory - remineralization - respiratory tract diseases - middle ear diseases - constipation - immune system - chewing gums	Applied Microbiology and Biotechnology	10.1007/s00253-020-10708-7	http://dx.doi.org/10.1007/s00253-020-10708-7
93	Urolithin A ameliorates experimental autoimmune encephalomyelitis by targeting aryl hydrocarbon receptor.	Shen, Pei-Xin and Li, Xing and Deng, Si-Ying and Zhao, Li and Zhang, Yan-Yan and Deng, Xin and Han, Bing and Yu, Jie and Li, Yin and Wang, Zhe-Zhi and Zhang, Yuan	{BACKGROUND}: Urolithin A ({URA}) is an intestinal microbiota metabolic product from ellagitannin-containing foods with multiple biological activities. However, its role in autoimmune diseases is largely unknown. Here, for first time, we demonstrate the therapeutic effect of {URA} in an experimental autoimmune encephalomyelitis ({EAE}) animal model. {METHODS}: Therapeutic effect was evaluated via…	2021	urolithin a - experimental autoimmune encephalomyelitis - aryl hydrocarbon receptor - ellagitannin - microbiota - bone marrow-derived dendritic cells - t cells - microglia - inflammatory cells - demyelination - th1/th17 cells - central nervous system - disease progression - therapeutic effect - preclinical - pathogenicity - signaling pathways - human microbial metabolite - autoimmune diseases	EBioMedicine	10.1016/j.ebiom.2021.103227	http://dx.doi.org/10.1016/j.ebiom.2021.103227
94	Clostridium butyricum alone or combined with 1, 25-dihydroxyvitamin D3 improved early-stage broiler health by modulating intestinal flora.	Yu, Yang and Li, Qing and Zhang, Haoran and Wu, Yanping and Zhang, Ruiqiang and Yue, Min and Yang, Caimei and Cao, Guangtian	{AIM}: This study was conducted to investigate the effects of Clostridium butyricum in isolation or in combination with 1, 25-dihydroxyvitamin D3 in early-stage broilers. {METHODS} {AND} {RESULTS}: A total of 360 half male and half female Cobb broilers (1 day old) were randomly divided into four groups: Con (basal diet), Anti (basal diet+75 mg/kg chlortetracycline), Cb (basal diet+109 {CFU} per k…	2022	clostridium butyricum - 1,25-dihydroxyvitamin d3 - broilers - chlortetracycline - antioxidant - immunity - intestinal flora - growth performance - glutathione peroxidase - sod - malondialdehyde - immunoglobulin - il-8 - il-1beta - tnf-alpha - acetic acid - propionic acid - microbiota - bone development - early-stage	Journal of Applied Microbiology	10.1111/jam.15180	http://dx.doi.org/10.1111/jam.15180
95	Porphyromonas gingivalis, the most influential pathogen in red-complex bacteria: A cross-sectional study on the relationship between bacterial count and clinical periodontal status in Japan.	Chigasaki, Otofumi and Aoyama, Norio and Sasaki, Yoshiyuki and Takeuchi, Yasuo and Mizutani, Koji and Ikeda, Yuichi and Gokyu, Misa and Umeda, Makoto and Izumi, Yuichi and Iwata, Takanori and Aoki, Akira	{BACKGROUND}: Porphyromonas gingivalis is a key pathogen in microbiota associated with periodontitis. The purpose of the present study was to assess the association between salivary counts of red-complex bacteria and clinical periodontal status in a Japanese population. {METHODS}: A total of 977 subjects who visited a general dental clinic in Japan from 2003 to 2006 were enrolled in the study. St…	2021	porphyromonas gingivalis - red-complex bacteria - periodontitis - microbiota - salivary counts - clinical periodontal status - japan - real-time polymerase chain reaction - probing pocket depth - bleeding on probing - proximal bone crest level - dental radiographs - treponema denticola - tannerella forsythia - association - severity - co-occurrence - progression - american academy of periodontolo…	Journal of periodontology	10.1002/{JPER}.21-0011	http://dx.doi.org/10.1002/{JPER}.21-0011
96	Macronutrient-induced modulation of periodontitis in rodents-a systematic review.	Choowong, Phannaphat and Wali, Jibran A and Nguyen, Anh Thi Mai and Jayasinghe, Thilini N and Eberhard, Joerg	{CONTEXT}: Consumption of dietary macronutrients is associated with the progression of a wide range of inflammatory diseases, either by direct modulation of host immune response or via microbiome. This includes periodontitis, a disease affecting tooth-supporting tissues. {OBJECTIVE}: The aim of this work was to systematically review studies focusing on the effect of macronutrient (ie, carbohydrat…	2022	macronutrient-induced modulation - periodontitis - rodents - inflammatory diseases - host immune response - microbiome - carbohydrate - protein - fat - d	Nutrition Reviews	10.1093/nutrit/nuab048	http://dx.doi.org/10.1093/nutrit/nuab048
97	Non-Alcoholic Steatohepatitis ({NASH}) and Organokines: What Is Now and What Will Be in the Future.	Santos, João Paulo Margiotti Dos and Maio, Mariana Canevari de and Lemes, Monike Alves and Laurindo, Lucas Fornari and Haber, Jesselina Francisco Dos Santos and Bechara, Marcelo Dib and Prado, Pedro Sidnei do and Rauen, Eduardo Costa and Costa, Fernando and Pereira, Barbara Cristina de Abreu and Flato, Uri Adrian Prync and Goulart, Ricardo de Alvares and Chagas, Eduardo Federighi Baisi and Barbal…	Non-alcoholic steatohepatitis ({NASH}) is characterized by steatosis, lobular inflammation, and enlargement of the diameter of hepatocytes (ballooning hepatocytes), with or without fibrosis. It affects 20\% of patients with non-alcoholic fatty liver disease ({NAFLD}). Due to liver dysfunction and the numerous metabolic changes that commonly accompany the condition (obesity, insulin resistance, ty…	2022	non-alcoholic steatohepatitis - nash - organokines - steatosis - lobular inflammation - ballooning hepatocytes - fibrosis	International Journal of Molecular Sciences	10.3390/ijms23010498	http://dx.doi.org/10.3390/ijms23010498
98	Role of vitamin D in celiac disease and inflammatory bowel diseases.	Infantino, Claudia and Francavilla, Roberta and Vella, Adriana and Cenni, Sabrina and Principi, Nicola and Strisciuglio, Caterina and Esposito, Susanna	Vitamin D ({VD}) is a pro-hormone that has long been known as a key regulator of calcium homeostasis and bone health in both children and adults. In recent years, studies have shown that {VD} may exert many extra-skeletal functions, mainly through a relevant modulation of the innate and adaptive immune system. This has suggested that {VD} could play a fundamental role in conditioning development,…	2022	vitamin d - celiac disease - inflammatory bowel diseases - pro-hormone - calcium homeostasis - bone health - immune system - autoimmune disorders - literature analy	Nutrients	10.3390/nu14235154	http://dx.doi.org/10.3390/nu14235154
99	Pleiotropic effects of metformin in osteoarthritis.	Lambova, Sevdalina Nikolova	The involvement of the knee joint is the most common localization of the pathological process in osteoarthritis ({OA}), which is associated with obesity in over 50\% of the patients and is mediated by mechanical, inflammatory, and metabolic mechanisms. Obesity and the associated conditions (hyperglycemia, dyslipidemia, and hypertension) have been found to be risk factors for the development of kn…	2023	metformin - osteoarthritis - pleiotropic effects - knee joint - obesity - hyperglycemia - dyslipidemia - hypertension - metabolic knee oa - adipose	Life (Basel, Switzerland)	10.3390/life13020437	http://dx.doi.org/10.3390/life13020437
100	Pott's puffy tumor: A comprehensive review of the literature.	Rohde, Rebecca L and North, Lauren M and Murray, Molly and Khalili, Sammy and Poetker, David M	{PURPOSE}: Pott's puffy tumor ({PPT}) is a rare clinical entity characterized by osteomyelitis of the frontal bone with subperiosteal abscess collection. The frequency of reported cases of {PPT} in the literature has increased in recent years. Previous reviews of {PPT} exist primarily in the form of small, retrospective case series and anecdotal case reports. Therefore, the aim of this study is t…	2022	pott's puffy tumor - comprehensive review - literature - osteomyelitis - frontal bone - subperiosteal abscess	American Journal of Otolaryngology	10.1016/j.amjoto.2022.103529	http://dx.doi.org/10.1016/j.amjoto.2022.103529
101	Are medication-induced salivary changes the culprit of osteonecrosis of the jaw? A systematic review.	Suryani, Isti Rahayu and Ahmadzai, Iraj and That, Minh Ton and Shujaat, Sohaib and Jacobs, Reinhilde	{PURPOSE}: This systematic review was performed to assess the potential influence of medication-induced salivary changes on the development of medication-related osteonecrosis of the jaw ({MRONJ}). {METHODS}: An electronic search was conducted using {PubMed}, Web of Science, Cochrane, and Embase databases for articles published up to June 2023. A risk of bias assessment was performed according to…	2023	medication-induced salivary changes - osteonecrosis of the jaw - systematic review - bisphosphonates - steroids - chemotherapy - thalidomide - interferon	Frontiers in medicine	10.3389/fmed.2023.1164051	http://dx.doi.org/10.3389/fmed.2023.1164051
102	Exploring high-protein diets in the context of cardiac rehabilitation.	Davies, Ian G	The review aims to explore the potential benefit and risk of high-protein diets ({HPD}) regarding the comorbidity of sarcopoenia and {CVD} in the setting of cardiac rehabilitation ({CR}). {CR} is standard care for individuals who have experienced a cardiac event, but the current practice of predominantly aerobic exercise, a lower-fat diet and weight loss poorly addresses the issue of sarcopoenia.…	2023	high-protein diets - cardiac rehabilitation - sarcopenia - cvd - resistance exercise - meta-analyses - randomized controlled trials - weight loss - lipid profile - i	The Proceedings of the Nutrition Society	10.1017/S0029665123004779	http://dx.doi.org/10.1017/S0029665123004779
103	Potential role of camel, mare milk, and their products in inflammatory rheumatic diseases.	Kocyigit, Emine and Abdurakhmanov, Ruslan and Kocyigit, Burhan Fatih	Milk and dairy products serve as a significant dietary component for people all over the world. Milk is a source of essential nutrients such as carbohydrates, protein, fats, and water that support newborns' growth, development, and physiological processes. Milk contains various essential biological compounds that contribute to overall health and well-being. These compounds are crucial in immune s…	2024	potential role - camel milk - mare milk - inflammatory rheumatic diseases - milk - dairy products - nutrients - immune system re	Rheumatology International	10.1007/s00296-023-05516-x	http://dx.doi.org/10.1007/s00296-023-05516-x
104	The bone-degrading enzyme machinery: From multi-component understanding to the treatment of residues from the meat industry.	Fernandez-Lopez, Laura and Sanchez-Carrillo, Sergio and García-Moyano, Antonio and Borchert, Erik and Almendral, David and Alonso, Sandra and Cea-Rama, Isabel and Miguez, Noa and Larsen, Øivind and Werner, Johannes and Makarova, Kira S and Plou, Francisco J and Dahlgren, Thomas G and Sanz-Aparicio, Julia and Hentschel, Ute and Bjerga, Gro Elin Kj\aereng and Ferrer, Manuel	Many microorganisms feed on the tissue and recalcitrant bone materials from dead animals, however little is known about the collaborative effort and characteristics of their enzymes. In this study, microbial metagenomes from symbionts of the marine bone-dwelling worm Osedax mucofloris, and from microbial biofilms growing on experimentally deployed bone surfaces were screened for specialized bone-…	2021	bone-degrading enzyme machinery - multi-component understanding - treatment residues meat industry - ab	Computational and structural biotechnology journal	10.1016/j.csbj.2021.11.027	http://dx.doi.org/10.1016/j.csbj.2021.11.027
105	Metastatic carcinoma of the breast presenting as gingival swelling in the maxilla: A case report.	Sadasivan, Arun and Rakul Nambiar, K and Mathew, Deepu George and Koshi, Elizabeth and Ramesh, Roshni and Benny, Ashna Mariya	{BACKGROUND}: Metastatic cancers in the oral cavity are usually very rare and are usually an indication of widespread malignancy. In some cases, oral metastasis was found to be the first presentation of distant site tumours. Even though oral metastatic lesions may be found anywhere in the oral cavity, they commonly present in the posterior areas of the jaw bones. Among the soft tissues, the gingi…	2022	metastatic carcinoma - breast - gingival swelling - metastatic cancers - oral cavity - gingiva - jaw bones - inflammation - periodont	Case reports in dentistry	10.1155/2022/2667415	http://dx.doi.org/10.1155/2022/2667415
106	The Impact of Chronic Kidney Disease on Nutritional Status and Its Possible Relation with Oral Diseases.	Costacurta, Micaela and Basilicata, Michele and Marrone, Giulia and Di Lauro, Manuela and Campolattano, Vincenzo and Bollero, Patrizio and Docimo, Raffaella and Di Daniele, Nicola and Noce, Annalisa	Several studies have demonstrated a strong relation between periodontal diseases and chronic kidney disease ({CKD}). The main mechanisms at the base of this link are malnutrition, vitamin dysregulation, especially of B-group vitamins and of C and D vitamins, oxidative stress, metabolic acidosis and low-grade inflammation. In particular, in hemodialysis ({HD}) adult patients, an impairment of nutr…	2022	chronic kidney disease - nutritional status - oral diseases - periodontal diseases - hemodialysis - nutritional assessment - oral microbiota dysbiosis - hypovitaminosis c - supporting bone structures - metabolic acidosis - vitamin d deficiency - low-grade inflammation - systemic manifestations - oral health - multidisciplinary professional team - therapeutic strategies - follow-up program - patho…	Nutrients	10.3390/nu14102002	http://dx.doi.org/10.3390/nu14102002
107	Vitamin K: Infection, Inflammation, and Auto-Immunity.	Xie, Yuanyuan and Li, Shifang and Wu, Dinan and Wang, Yining and Chen, Jiepeng and Duan, Lili and Li, Shuzhuang and Li, Yuyuan	Vitamin K ({VK}) comprises a group of substances with chlorophyll quinone bioactivity and exists in nature in the form of {VK1} and {VK2}. As its initial recognition originated from the ability to promote blood coagulation, it is known as the coagulation vitamin. However, based on extensive research, {VK} has shown potential for the prevention and treatment of various diseases. Studies demonstrat…	2024	vitamin k - infection - inflammation - vk1 - vk2 - immunity - antioxidant capacity - intestinal microbiota regulation - epithelial development - bone protection - asthma - covid-19 - type 2 diabetes mellitus - alzheimer's disease - parkinson's disease - cancer - aging - atherosclerosis - autoimmune disorders - vk-dependent proteins	Journal of inflammation research	10.2147/{JIR}.S445806	http://dx.doi.org/10.2147/{JIR}.S445806
108	Behavior and toxic effects of Pb in a waterfowl model with oral exposure to Pb shots: Investigating Pb exposure in wild birds.	Sato, Hiroshi and Ishii, Chihiro and Nakayama, Shouta M M and Ichise, Takahiro and Saito, Keisuke and Watanabe, Yukiko and Ogasawara, Kohei and Torimoto, Ryota and Kobayashi, Atsushi and Kimura, Takashi and Nakamura, Yukiko and Yamagishi, Junya and Ikenaka, Yoshinori and Ishizuka, Mayumi	Among wild birds, lead (Pb) exposure caused by ingestion of ammunition is a worldwide problem. We aimed to reveal the behavior and toxic effect of Pb caused by ingesting Pb shots in waterfowl. Four male, eight-week old Muscovy ducks (Cairina moschata) were given three Pb shots (approximately 240 mg in total) orally and then fed for 29 days after exposure, simulating a low-dose Pb exposure in wild…	2022	pb - waterfowl - oral exposure - lead exposure - ammunition - muscovy ducks - behavior - toxic effects - blood samples - fecal samples - tissue samples - bone samples - blood pb concentration - anemia - pb accumulation - gene expression analysis - toll-like receptor-3 - immune system - microbiota analysis - lachnospiraceae	Environmental Pollution	10.1016/j.envpol.2022.119580	http://dx.doi.org/10.1016/j.envpol.2022.119580
109	Detection of Sulphate-Reducing Bacteria and Others Cultivable Facultative Bacteria in Dental Tissues.	Heggendorn, Fabiano Luiz and Gonçalves, Lúcio de Souza and Dias, Eliane Pedra and Heggendorn, Christiane and Lutterbach, Márcia T S	{AIM}: To detect for the presence of sulphate-reducing bacteria ({SRB}) and evaluate the possible association between {SRB} and cultivable facultative bacterial of oral sites with different periodontal conditions. {METHODS}: The study was carried out on 9 samples from different oral sites in 8 patients (two samples were collected from the same patient). Material was collected using modified Postg…	2014	detection - sulphate-reducing bacteria - dental tissues - facultative bacteria - periodontal conditions - oral sites - modified postgate e culture medium - anaerobic bacteria - polymerase chain reaction amplification - 16s rrna gene - root fragment - healthy tooth - vertical bone loss - mobility degree - orthodontic treatment - lactobacillus casei - kurthia gibsonii - pseudomonas aeruginosa - ora…	Acta stomatologica Croatica		https://www.ncbi.nlm.nih.gov/pubmed/27688355
110	The role of muscle in the susceptibility and progression of axial Spondyloarthritis: The {MyoSpA} Study Protocol.	Sardoo, Atlas Mashayekhi and Neto, Agna and Pinheiro Torres, Rita and Rodrigues-Manica, Santiago and Domingues, Lúcia and Lage Crespo, Carolina and Lagoas-Gomes, João and Mascarenhas, Vasco and Mendes, César S and Galzerano, Antonio and Fernandes de Almeida, Sérgio and Sepriano, Alexandre and Ramiro, Sofia and Masi, Alfonse T and Nair, Kalyani and Costa, Julia and Alexandre, Bruno Miguel and Vass…	{BACKGROUND}: Axial Spondyloarthritis ({axSpA}) is a chronic, inflammatory rheumatic disease that affects the axial skeleton, causing pain, stiffness, and fatigue. Genetics and environmental factors such as microbiota and microtrauma are known causes of disease susceptibility and progression. Murine models of {axSpA} found a decisive role for biomechanical stress as an inducer of enthesitis and n…	2021	muscle - axial spondyloarthritis - myospa study protocol - inflammatory rheumatic disease - genetics - microbiota - microtrauma - biomechanical stress - enthesitis - new bone formation - muscle properties - genetic background - cross-sectional study - physical activity - myofascial characterization - physical properties - strength - mass - performance - transcriptomics - proteomics	Acta Reumatologica Portuguesa		https://www.ncbi.nlm.nih.gov/pubmed/34962249
111	Modeling the Regulatory Mechanisms by Which {NLRX1} Modulates Innate Immune Responses to Helicobacter pylori Infection.	Philipson, Casandra W and Bassaganya-Riera, Josep and Viladomiu, Monica and Kronsteiner, Barbara and Abedi, Vida and Hoops, Stefan and Michalak, Pawel and Kang, Lin and Girardin, Stephen E and Hontecillas, Raquel	Helicobacter pylori colonizes half of the world's population as the dominant member of the gastric microbiota resulting in a lifelong chronic infection. Host responses toward the bacterium can result in asymptomatic, pathogenic or even favorable health outcomes; however, mechanisms underlying the dual role of H. pylori as a commensal versus pathogenic organism are not well characterized. Recent e…	2015	nlrx1 - innate immune responses - regulatory mechanisms - helicobacter pylori - gastric microbiota - chronic infection - mononuclear phagocytes - host tolerance - gentamycin protection assay - bone marrow-derived macrophages - transcriptomic analysis - pattern recognition receptors - prrs - nlrc3 - rnaseq data - computational modeling - pathway crosstalk	Plos One	10.1371/journal.pone.0137839	http://dx.doi.org/10.1371/journal.pone.0137839
112	Effects of probiotic administration on zebrafish development and reproduction.	Carnevali, O and Avella, M A and Gioacchini, G	As the consumption of probiotics increases worldwide, scientists focus on identifying bacterial strains able to improve human life quality and evidence the biological pathways affected by probiotic treatment. In this review, some recent observations on the effects of changes of microbiota on zebrafish metabolism were discussed. In addition, the effects of Lactobacillus rhamnosus - a component of …	2013	probiotic administration - zebrafish development - reproduction - microbiota - lactobacillus rhamnosus - danio rerio - larval development - insulin-like growth factors - peroxisome proliferator activated receptors - ppar - vitamin d receptor - retinoic acid receptor - gonadal differentiation - gene expression - aromatase cytochrome p 19 - vitellogenin - e2 receptor - reproductive performance - le…	General and Comparative Endocrinology	10.1016/j.ygcen.2013.02.022	http://dx.doi.org/10.1016/j.ygcen.2013.02.022
113	A randomized clinical trial of an adjunct diode laser application for the nonsurgical treatment of peri-implantitis.	Arısan, Volkan and Karabuda, Zihni Cüneyt and Arıcı, Selahattin Volkan and Topçuoğlu, Nursen and Külekçi, Güven	{OBJECTIVE}: In this radiographic and microbiologic split-mouth clinical trial, efficacy of a diode laser as an adjunct to conventional scaling in the nonsurgical treatment of peri-implantitis was investigated. {BACKGROUND} {DATA}: Eradication of pathogenic bacteria and infected sulcular epithelium presents a significant challenge in the nonsurgical treatment of peri-implantitis. {MATERIALS} {AND…	2015	adjunct diode laser - peri-implantitis - randomized clinical trial - radiographic - microbiologic - scaling - debridement - crevicular sulci - healing assessment - periodontal indexes - marginal bone loss - microbiota - implants - laser group - control group - peri-implant healing - conventional scaling	Photomedicine and laser surgery	10.1089/pho.2015.3956	http://dx.doi.org/10.1089/pho.2015.3956
114	Better early outcome with enteral rather than parenteral nutrition in children undergoing {MAC} allo-{SCT}.	Gonzales, F and Bruno, B and Alarcón Fuentes, M and De Berranger, E and Guimber, D and Behal, H and Gandemer, V and Spiegel, A and Sirvent, A and Yakoub-Agha, I and Nelken, B and Duhamel, A and Seguy, D	There is no consensus on the type of nutritional support to introduce in children undergoing allogeneic stem cell transplantation (allo-{SCT}) after myeloablative conditioning ({MAC}). This retrospective, multicenter, observational study compared the early administration of enteral nutrition ({EN} group, n = 97) versus parenteral nutrition ({PN} group, n = 97) in such patients with matching for i…	2018	enteral nutrition - parenteral nutrition - mac allo-sct - nutritional support - allogeneic stem cell transplantation - myeloablative conditioning - retrospective study - multicenter - observational study - overall mortality - non-relapse mortality - acute gvhd - platelet engraftment - length of stay - polynuclear neutrophil engraftment - infection rate - mucositis - gut localization - mortality r…	Clinical Nutrition	10.1016/j.clnu.2017.10.005	http://dx.doi.org/10.1016/j.clnu.2017.10.005
115	Non-alcoholic fatty liver disease and its relationship with cardiovascular disease and other extrahepatic diseases.	Adams, Leon A and Anstee, Quentin M and Tilg, Herbert and Targher, Giovanni	Key physiological functions of the liver, including glucose and lipid metabolism, become disturbed in the setting of non-alcoholic fatty liver disease ({NAFLD}) and may be associated with a systemic inflammatory 'milieu' initiated in part by liver-secreted cytokines and molecules. Consequently, the pathophysiological effects of {NAFLD} extend beyond the liver with a large body of clinical evidenc…	2017	non-alcoholic fatty liver disease - cardiovascular disease - extrahepatic diseases - liver - glucose metabolism - lipid metabolism - systemic inflammatory milieu - cytokines - nafld - prevalent - incident - chronic kidney disease - ckd - type 2 diabetes mellitus - t2dm - non-alcoholic steatohepatitis - nash - risk factors - genetic variants - visceral adipose tissue accumulation	Gut	10.1136/gutjnl-2017-313884	http://dx.doi.org/10.1136/gutjnl-2017-313884
116	Genetic Association with Subgingival Bacterial Colonization in Chronic Periodontitis.	Cavalla, Franco and Biguetti, Claudia Cristina and Melchiades, Jessica Lima and Tabanez, Andre Pantenuci and Azevedo, Michelle de Campos Soriani and Trombone, Ana Paula Favaro and Faveri, Marcelo and Feres, Magda and Garlet, Gustavo Pompermaier	Chronic periodontitis is the most prevalent form of inflammatory destructive bone disease and has been affecting humans since antiquity. Evidence suggest that genetic factors can highly influence periodontitis risk, modulating disease elements such as the susceptibility to microbial colonization and the nature of subsequent host-microbe interaction. Several single-nucleotide polymorphisms ({SNPs}…	2018	genetic association - subgingival bacterial colonization - chronic periodontitis - inflammatory bone disease - single-nucleotide polymorphisms - snps - genome wide association studies - gwas - dna-dna checkerboard - tannerella forsythia - actinomyces gerencseriae - fusobacterium periodonticum - prevotella nigrescens - porphyromonas gingivalis - prevotella intermedia - brazilian population - disea…	Genes	10.3390/genes9060271	http://dx.doi.org/10.3390/genes9060271
117	{TLR4}, {NOD1} and {NOD2} mediate immune recognition of putative newly identified periodontal pathogens.	Marchesan, Julie and Jiao, Yizu and Schaff, Riley A and Hao, Jie and Morelli, Thiago and Kinney, Janet S and Gerow, Elizabeth and Sheridan, Rachel and Rodrigues, Vinicius and Paster, Bruce J and Inohara, Naohiro and Giannobile, William V	Periodontitis is a polymicrobial inflammatory disease that results from the interaction between the oral microbiota and the host immunity. Although the innate immune response is important for disease initiation and progression, the innate immune receptors that recognize both classical and putative periodontal pathogens that elicit an immune response have not been elucidated. By using the Human Or…	2016	tlr4 - nod1 - nod2 - periodontitis - innate immune response - oral microbiota - host immunity - human oral microbe identification microarray - homim - severe periodontitis - peripheral blood monocytes - hpbm - bone-marrow-derived macrophages - bmdm - toll-like receptor - tlr - myd88 knockouts - ko - campylobacter concisus - porphyromonas gingivalis - tannerella forsythia	Molecular oral microbiology	10.1111/omi.12116	http://dx.doi.org/10.1111/omi.12116
118	Innate immunity in the persistent inflammation, immunosuppression, and catabolism syndrome and its implications for therapy.	Horiguchi, Hiroyuki and Loftus, Tyler J and Hawkins, Russell B and Raymond, Steven L and Stortz, Julie A and Hollen, {McKenzie} K and Weiss, Brett P and Miller, Elizabeth S and Bihorac, Azra and Larson, Shawn D and Mohr, Alicia M and Brakenridge, Scott C and Tsujimoto, Hironori and Ueno, Hideki and Moore, Frederick A and Moldawer, Lyle L and Efron, Philip A and Sepsis and Critical Illness Researc…	Clinical and technological advances promoting early hemorrhage control and physiologic resuscitation as well as early diagnosis and optimal treatment of sepsis have significantly decreased in-hospital mortality for many critically ill patient populations. However, a substantial proportion of severe trauma and sepsis survivors will develop protracted organ dysfunction termed chronic critical illne…	2018	innate immunity - inflammation - immunosuppression - catabolism syndrome - therapy - chronic critical illness - icu - organ dysfunction - bone marrow response - myeloid populations - lymphopoiesis - erythropoiesis - pathogen recognition - adaptive immune system - immune modulators - gut microbiota - nutritional therapy - exercise therapy - diagnostic approaches - prognostic approaches	Frontiers in Immunology	10.3389/fimmu.2018.00595	http://dx.doi.org/10.3389/fimmu.2018.00595
119	Rapid analysis of bacterial composition in prosthetic joint infection by {16S} {rRNA} metagenomic sequencing.	Chen, Mei-Feng and Chang, Chih-Hsiang and Chiang-Ni, Chuan and Hsieh, Pang-Hsin and Shih, Hsin-Nung and Ueng, Steve W N and Chang, Yuhan	{OBJECTIVES}: Prosthetic joint infection ({PJI}) is the most common cause of arthroplasty failure. However, infection is often difficult to detect by conventional bacterial cultures, for which false-negative rates are 23\% to 35\%. In contrast, {16S} {rRNA} metagenomics has been shown to quantitatively detect unculturable, unsuspected, and unviable pathogens. In this study, we investigated the us…	2019	rapid analysis - bacterial composition - prosthetic joint infection - {pji} - {16s} {rrna} metagenomic sequencing - synovial fluid - sf - microbiome sequencing analysis - polymicrobial infections - first-stage - second-stage exchange arthroplasty - taxonomic distribution - {silva} - greengenes - the national center for biotechnology information - ncbi - traditional cultures - targeted sanger sequ…	Bone \& joint research	10.1302/2046-3758.88.{BJR}-2019-0003.R2	http://dx.doi.org/10.1302/2046-3758.88.{BJR}-2019-0003.R2
120	The influence of the position of palmitate in infant formula triacylglycerols on health outcomes.	Miles, Elizabeth A and Calder, Philip C	The purpose of this review is to discuss recent studies reporting on the influence of the position of palmitic acid in triacylglycerols in infant formula and relevant animal studies. Earlier experiments in rodents show that a diet with a higher proportion of palmitate at the sn-2 position of triacylglycerols improves dietary fat and calcium absorption compared with a diet with a lower sn-2 palmit…	2017	the - influence - position - palmitate - triacylglycerols - infant formula - animal studies - rodents - sn-2 position - dietary fat absorption - calcium absorption - fecal short-chain fatty acids - gut inflammation - colitis model - tissue endocannabinoid concentrations - infants - stool fat - bifidobacteria - crying - breast milk.	Nutrition research (New York, N.Y.)	10.1016/j.nutres.2017.05.009	http://dx.doi.org/10.1016/j.nutres.2017.05.009
121	An Overview of Novel Unconventional Mechanisms of Hematopoietic Development and Regulators of Hematopoiesis - a Roadmap for Future Investigations.	Bujko, Kamila and Cymer, Monika and Adamiak, Mateusz and Ratajczak, Mariusz Z	Hematopoietic stem cells ({HSCs}) are the best-characterized stem cells in adult tissues. Nevertheless, as of today, many open questions remain. First, what is the phenotype of the most primitive "pre-{HSC}" able to undergo asymmetric divisions during ex vivo expansion that gives rise to {HSC} for all hemato-lymphopoietic lineages. Next, most routine in vitro assays designed to study {HSC} specif…	2019	an - overview - novel - hematopoietic development - regulators - hematopoiesis - roadmap - investigations - hscs - pre-hsc - hpcs - growth factors - cytokines - hormones - bioactive phosphosphingolipids - extracellular nucleotides - sdf-1 - sterile inflammation - stromal-derived factor 1.	Stem Cell Reviews and Reports	10.1007/s12015-019-09920-4	http://dx.doi.org/10.1007/s12015-019-09920-4
122	Dairy Foods, Obesity, and Metabolic Health: The Role of the Food Matrix Compared with Single Nutrients.	Mozaffarian, Dariush	In the 20th century, scientific and geopolitical events led to the concept of food as a delivery system for calories and specific isolated nutrients. As a result, conventional dietary guidelines have focused on individual nutrients to maintain health and prevent disease. For dairy foods, this has led to general dietary recommendations to consume 2-3 daily servings of reduced-fat dairy foods, with…	2019	dairy foods - obesity - metabolic health - food matrix - single nutrients - dietary guidelines - reduced-fat dairy foods - yogurt - cheese - milk - bone health - calcium - vitamin d - cardiovascular diseases (cvds) - total fat - saturated fat - total calories - lean body mass - body fat.	Advances in nutrition (Bethesda, Md.)	10.1093/advances/nmz053	http://dx.doi.org/10.1093/advances/nmz053
123	The role of dietary fiber in rheumatoid arthritis patients: A feasibility study.	Häger, Julian and Bang, Holger and Hagen, Melanie and Frech, Michael and Träger, Pascal and Sokolova, Maria V and Steffen, Ulrike and Tascilar, Koray and Sarter, Kerstin and Schett, Georg and Rech, Jürgen and Zaiss, Mario M	Short-chain fatty acids are microbial metabolites that have been shown to be key regulators of the gut-joint axis in animal models. In humans, microbial dysbiosis was observed in rheumatoid arthritis ({RA}) patients as well as in those at-risk to develop {RA}, and is thought to be an environmental trigger for the development of clinical disease. At the same time, diet has a proven impact on maint…	2019	the role of dietary fiber - rheumatoid arthritis - feasibility study - short-chain fatty acids - microbial dysbiosis - gut-joint axis - animal models - high-fiber dietary supplementation - microbial homeostasis - immunomodulatory microbial metabolites - regulatory t cell - th1/th17 ratios - bone erosion - clinical study - pharmacological treatment strategies - dietary intervention - immune parame…	Nutrients	10.3390/nu11102392	http://dx.doi.org/10.3390/nu11102392
124	Comparative Metatranscriptomics of Periodontitis Supports a Common Polymicrobial Shift in Metabolic Function and Identifies Novel Putative Disease-Associated {ncRNAs}.	Ram-Mohan, Nikhil and Meyer, Michelle M	Periodontitis is an inflammatory disease that deteriorates bone supporting teeth afflicting ∼743 million people worldwide. Bacterial communities associated with disease have been classified into red, orange, purple, blue, green, and yellow complexes based on their roles in the periodontal pocket. Previous metagenomic and metatranscriptomics analyses suggest a common shift in metabolic signatures …	2020	comparative metatranscriptomics - periodontitis - polymicrobial shift - metabolic function - disease-associated ncrnas - inflammatory disease - bacterial communities - metagenomic - pyruvate fermentation - histidine degradation - amino acid metabolism - tonb-dependent receptors - rna-seq - differentially expressed transcripts - pathogenic complexes - riboswitches - secondary structure - genomic c…	Frontiers in Microbiology	10.3389/fmicb.2020.00482	http://dx.doi.org/10.3389/fmicb.2020.00482
125	Eosinophils in the gastrointestinal tract and their role in the pathogenesis of major colorectal disorders.	Loktionov, Alexandre	Eosinophils are currently regarded as versatile mobile cells controlling and regulating multiple biological pathways and responses in health and disease. These cells store in their specific granules numerous biologically active substances (cytotoxic cationic proteins, cytokines, growth factors, chemokines, enzymes) ready for rapid release. The human gut is the main destination of eosinophils that…	2019	eosinophils - gastrointestinal tract - colorectal disorders - granules - cytotoxic proteins - inflammatory bowel disease - crohn's disease - ulcerative colitis - mucosal barrier - immune response - neutrophil influx - lamina propria - mucus - etosis - colonic epithelial barrier - colorectal cancer - prognosis - literature analysis - inflammatory responses.	World Journal of Gastroenterology	10.3748/wjg.v25.i27.3503	http://dx.doi.org/10.3748/wjg.v25.i27.3503
126	A New Strategy Against Peri-Implantitis: Antibacterial Internal Coating.	Carinci, Francesco and Lauritano, Dorina and Bignozzi, Carlo Alberto and Pazzi, Daniele and Candotto, Valentina and Santos de Oliveira, Paulo and Scarano, Antonio	The bacterial biofilm formation in the oral cavity and the microbial activity around the implant tissue represent a potential factor on the interface between bone and implant fixture that could induce an inflammatory phenomenon and generate an increased risk for mucositis and peri-implantitis. The aim of the present clinical trial was to investigate the bacterial quality of a new antibacterial co…	2019	antibacterial internal coating - peri-implantitis - biofilm formation - implant tissue - inflammatory phenomenon - mucositis - polysiloxane oligomers - chlorhexidine gluconate - clinical trial - soft tissue healing - real-time polymerase chain reaction - pcr analysis - bacterial count - total bacteria loading - polymeric chlorhexidine coating - microbiota - pathogenesis - dental implant restorati…	International Journal of Molecular Sciences	10.3390/ijms20163897	http://dx.doi.org/10.3390/ijms20163897
127	Effect of supplementary calcium phosphate on plasma gastrointestinal hormones in a double-blind, placebo-controlled, cross-over human study.	Trautvetter, Ulrike and Jahreis, Gerhard	Gastrointestinal hormones and Ca are associated with bone metabolism. The objective of the present human study was to determine the effect of calcium phosphate on the postprandial circulation of gastrointestinal hormones. A total of ten men participated in the present double-blind, placebo-controlled, cross-over study. The participants were divided into two groups. Of these, one group consumed br…	2014	effect - supplementary calcium phosphate - gastrointestinal hormones - bone metabolism - double-blind - placebo-controlled - cross-over study - human study - pentacalcium hydroxy-triphosphate - cap - postprandial circulation - glucose-dependent insulinotropic polypeptide - glp1 - glp2 - insulin - glucose - auc - test meal - intestinal environment - microbiota.	The British Journal of Nutrition	10.1017/S0007114513002341	http://dx.doi.org/10.1017/S0007114513002341
128	Oral status in patients with early rheumatoid arthritis: a prospective, case-control study.	Wolff, Björn and Berger, Timo and Frese, Cornelia and Max, Regina and Blank, Norbert and Lorenz, Hanns-Martin and Wolff, Diana	{OBJECTIVE}: Patients with {RA} suffer from a higher risk of periodontal attachment loss and increased oral inflammation. We hypothesize that there are pathogenetic and immunological interactions between these diseases that go beyond impaired manual dexterity accompanying advanced {RA}. The primary objective of the present study was to determine whether a loss of alveolar bone can be detected in …	2014	oral status - rheumatoid arthritis - case-control study - periodontal attachment loss - oral inflammation - pathogenetic interactions - immunological interactions - alveolar bone loss - early rheumatoid arthritis - cross-sectional study - epidemiological study - oral microbiota - real-time quantitative pcr - periodontitis - clinical activity - socio-demographic parameters - missing teeth - period…	Rheumatology (Oxford, England)	10.1093/rheumatology/ket362	http://dx.doi.org/10.1093/rheumatology/ket362
129	A genome-wide association study identifies nucleotide variants at {SIGLEC5} and {DEFA1A3} as risk loci for periodontitis.	Munz, Matthias and Willenborg, Christina and Richter, Gesa M and Jockel-Schneider, Yvonne and Graetz, Christian and Staufenbiel, Ingmar and Wellmann, Jürgen and Berger, Klaus and Krone, Bastian and Hoffmann, Per and van der Velde, Nathalie and Uitterlinden, André G and de Groot, Lisette C P G M and Sawalha, Amr H and Direskeneli, Haner and Saruhan-Direskeneli, Güher and Guzeldemir-Akcakanat, Esra…	Periodontitis is one of the most common inflammatory diseases, with a prevalence of 11\% worldwide for the severe forms and an estimated heritability of 50\%. The disease is characterized by destruction of the alveolar bone due to an aberrant host inflammatory response to a dysbiotic oral microbiome. Previous genome-wide association studies ({GWAS}) have reported several suggestive susceptibility…	2017	a genome-wide association study - nucleotide variants - siglec5 - defa1a3 - periodontitis - inflammatory diseases - severe forms - heritability - alveolar bone - host inflammatory response - dysbiotic oral microbiome - gwas - aggressive periodontitis - chronic periodontitis - immune cells - antimicrobial peptides - innate immunity - adaptive immunity.	Human Molecular Genetics	10.1093/hmg/ddx151	http://dx.doi.org/10.1093/hmg/ddx151
130	Periodontitis associated with plasminogen deficiency: a case report.	Neering, Sarah H and Adyani-Fard, Sabine and Klocke, Astrid and Rüttermann, Stefan and Flemmig, Thomas F and Beikler, Thomas	{BACKGROUND}: Plasminogen deficiency is a rare autosomal recessive disease, which is associated with aggressive periodontitis and gingival enlargement. Previously described treatments of plasminogen deficiency associated periodontitis have shown limited success. This is the first case report indicating a successful therapy approach consisting of a non-surgical supra- and subgingival debridement i…	2015	periodontitis - plasminogen deficiency - case report - aggressive periodontitis - gingival enlargement - antibiotic therapy - supportive periodontal regimen - turkish female - pocket probing depths - bleeding on probing - tooth mobility - alveolar bone loss - clinical attachment loss - real-time polymerase chain reaction - aggregatibacter actinomycetemcomitans - porphyromonas gingivalis - trepone…	{BMC} oral health	10.1186/s12903-015-0045-3	http://dx.doi.org/10.1186/s12903-015-0045-3
131	Comparative study on usefulness of gentamycin-containing collagen implants in the treatment of patients with osteitis and osteomyelitis of the craniofacial skeleton.	Zawadzki, Paweł J and Perkowski, Konrad and Kotlarski, Michał and Pietruczuk-Padzik, Anna and Chomicz, Lidia	Introduction and objective. A reduction in incidences of peri-surgical complications due to infections is achieved by antibiotic prophylaxis The objective of the study was to assess the usefulness of gentamycin-containing collagen implants ({GCCI}) in the treatment of patients with osteitis and osteomyelitis of the craniofacial skeleton. Materials and method. The retrospective study included 103 …	2017	comparative study - gentamycin-containing collagen implants - osteitis - antibiotic prophylaxis - osteomyelitis - craniofacial skeleton - retrospective study - bacteria identification - antibiotic resistance - post-operative antibiotic therapy - hospitalization - local complications - radiographic follow-up - soft tissue healing - bone healing - oral and maxillofacial surgery - incidence reductio…	Annals of agricultural and environmental medicine : {AAEM}	10.5604/12321966.1235182	http://dx.doi.org/10.5604/12321966.1235182
132	Effect of silver nanoparticle geometry on methicillin susceptible and resistant Staphylococcus aureus, and osteoblast viability.	Actis, Lisa and Srinivasan, Anand and Lopez-Ribot, Jose L and Ramasubramanian, Anand K and Ong, Joo L	Orthopedic implant failure as a result of bacterial infection affects approximately 0.5-5\% of patients. These infections are often caused by Staphylococcus aureus which is capable of attaching and subsequently forming a biofilm on the implant surface, making it difficult to eradicate with systemic antibiotics. Further, with the emergence of antibiotic-resistant bacteria, alternative treatments a…	2015	effect - silver nanoparticle geometry - methicillin susceptible - staphylococcus aureus - osteoblast viability - orthopedic implant failure - bacterial infection - biofilm - antibiotics - antibiotic-resistant bacteria - broad spectrum antibacterial activity - chemical reduction methods - microbial susceptibility - human fetal osteoblast cells - almarblue fluorescence assay - morphology - light mi…	Journal of Materials Science. Materials in Medicine	10.1007/s10856-015-5538-8	http://dx.doi.org/10.1007/s10856-015-5538-8
133	Design and baseline characteristics of the Biomarkers Of Risk In Colorectal Cancer ({BORICC}) Follow-Up study: A 12+ years follow-up.	Malcomson, F C and Breininger, S P and {ElGendy}, K and Joel, A and Ranathunga, Rmtk and Hill, T R and Bradburn, D Michael and Turnbull, D M and Greaves, L C and Mathers, J C	{BACKGROUND}: Colorectal cancer ({CRC}) is the third most common cancer worldwide. Age is the strongest non-modifiable risk factor but it is estimated that over half of {CRC} cases are linked with lifestyle factors such as diet. The Biomarkers Of {RIsk} of Colorectal Cancer ({BORICC}) Study recruited 363 participants in 2005 to investigate the effects of lifestyle factors on biomarkers of {CRC} r…	2019	design - baseline characteristics - biomarkers of risk in colorectal cancer (boricc) - follow-up study - crc - ageing - lifestyle factors - longitudinal study - healthy ageing - uk - biological samples - dna methylation - mitochondrial function - gut microbiome - faecal short-chain fatty acid concentrations - adenomatous polyps - over-weight - obese - prevention strategies.	Nutrition and health (Berkhamsted, Hertfordshire)	10.1177/0260106019866963	http://dx.doi.org/10.1177/0260106019866963
134	Ancient dental pulp: Masterpiece tissue for paleomicrobiology.	Mai, Ba Hoang Anh and Drancourt, Michel and Aboudharam, Gérard	{INTRODUCTION}: Dental pulp with special structure has become a good reference sample in paleomicrobiology-related blood-borne diseases, many pathogens were detected by different methods based on the diagnosis of nucleic acids and proteins. {OBJECTIVES}: This review aims to propose the preparation process from ancient teeth collection to organic molecule extraction of dental pulp and summary, ana…	2020	ancient dental pulp - paleomicrobiology - blood-borne diseases - teeth - organic molecule extraction - pathogen detection - dna - protein - preparation process - archaeology - molecular biology - proteomics - pcr - maldi-tof - lc/ms - elisa - immunology - microbiome - metagenomics.	Molecular genetics \& genomic medicine	10.1002/mgg3.1202	http://dx.doi.org/10.1002/mgg3.1202
135	Fistulizing Crohn's Disease.	Scharl, Michael and Rogler, Gerhard and Biedermann, Luc	Fistulas still represent one of the most important complications in patients with Crohn's disease ({CD}). At least one third of {CD} patients suffer from fistulas during their disease course and amongst them longstanding remission of complex fistulas occurs only in about one third. So far, fistula pathogenesis is only partially understood. From a histopathological view, a fistula is a tube covere…	2017	fistulizing crohn's disease - crohn's disease - fistula - epithelial-to-mesenchymal transition - tumor necrosis factor - il-13 - tgf-beta - intestinal microbiota - diagnosis - clinical assessment - surgical assessment - radiologic investigations - magnet resonance imaging - endoscopy - antibiotics - immunosuppressives - anti-tnf antibodies - calcineurin inhibitors - mesenchymal stem cells	Clinical and translational gastroenterology	10.1038/ctg.2017.33	http://dx.doi.org/10.1038/ctg.2017.33
136	Treponema denticola dentilisin triggered {TLR2}/{MyD88} activation upregulates a tissue destructive program involving {MMPs} via Sp1 in human oral cells.	Ganther, Sean and Radaic, Allan and Malone, Erin and Kamarajan, Pachiyappan and Chang, Nai-Yuan Nicholas and Tafolla, Christian and Zhan, Ling and Fenno, J Christopher and Kapila, Yvonne L	Periodontal disease is driven by dysbiosis in the oral microbiome, resulting in over-representation of species that induce the release of pro-inflammatory cytokines, chemokines, and tissue-remodeling matrix metalloproteinases ({MMPs}) in the periodontium. These chronic tissue-destructive inflammatory responses result in gradual loss of tooth-supporting alveolar bone. The oral spirochete Treponema…	2021	treponema denticola - tlr2 - myd88 - periodontal disease - dysbiosis - oral microbiome - pro-inflammatory cytokines - chemokines - mmps - dentilisin - acylated lipopolysaccharides - lipoproteins - rna-sequencing - extracellular matrix organization - tissue-specific inducible mmps - veillonella parvula - nuclear translocation - sp1	{PLoS} Pathogens	10.1371/journal.ppat.1009311	http://dx.doi.org/10.1371/journal.ppat.1009311
137	Modulatory effects of probiotics during pathogenic infections with emphasis on immune regulation.	Raheem, Abdul and Liang, Lin and Zhang, Guangzhi and Cui, Shangjin	In order to inhibit pathogenic complications and to enhance animal and poultry growth, antibiotics have been extensively used for many years. Antibiotics applications not only affect target pathogens but also intestinal beneficially microbes, inducing long-lasting changes in intestinal microbiota associated with diseases. The application of antibiotics also has many other side effects like, intes…	2021	probiotics - pathogenic infections - immune regulation - antibiotics - intestinal microbiota - antibiotic alternatives - antibiotic-resistant bacteria - intestinal barrier dysfunction - allergy - carcinogenicity - immune system - aquaculture - livestock industry - host immune response - live microorganisms - health effects - modulatory effects	Frontiers in Immunology	10.3389/fimmu.2021.616713	http://dx.doi.org/10.3389/fimmu.2021.616713
138	The crested caracara (Caracara plancus) eye: Morphologic observations and results of selected diagnostic tests.	Baldotto, Suelen Berger and Somma, André Tavares and Lange, Rogério Ribas and Machado, Marcello and Moore, Bret A and Montiani-Ferreira, Fabiano	{PURPOSE}: To provide a descriptive investigation about relevant features of the crested caracara's eye (Caracara plancus) and bony orbit, as well as provide data for ophthalmic tests. {METHODS}: Morphological observations and the following diagnostic tests were performed: Schirmer tear test ({STT}), conjunctival flora evaluation, corneal touch threshold ({CTT}), intraocular pressure ({IOP}), cen…	2021	crested caracara - eye - morphologic observations - schirmer tear test - conjunctival flora evaluation - corneal touch threshold - intraocular pressure - central corneal thickness - palpebral fissure length - corneal diameter - ocular biometry - bony orbit - falconiformes - accipitriformes - veterinary ophthalmologists - avian species - diagnosis of eye diseases	Veterinary ophthalmology	10.1111/vop.12939	http://dx.doi.org/10.1111/vop.12939
139	Nutrition for Older Athletes: Focus on Sex-Differences.	Strasser, Barbara and Pesta, Dominik and Rittweger, Jörn and Burtscher, Johannes and Burtscher, Martin	Regular physical exercise and a healthy diet are major determinants of a healthy lifespan. Although aging is associated with declining endurance performance and muscle function, these components can favorably be modified by regular physical activity and especially by exercise training at all ages in both sexes. In addition, age-related changes in body composition and metabolism, which affect even…	2021	nutrition for older athletes - sex differences - endurance performance - muscle function - aging - physical activity - exercise training - body composition - metabolism - masters athletes - healthy aging - physiological changes - performance - trainability - hormonal alterations - glucose homeostasis - energy expenditure - nutritional aspects - energy intake - protein intake - vitamin d - probiot…	Nutrients	10.3390/nu13051409	http://dx.doi.org/10.3390/nu13051409
140	Treatment planning considerations in the older adult with periodontal disease.	Curtis, Donald A and Lin, Guo-Hao and Rajendran, Yogalakshmi and Gessese, Tsegazeab and Suryadevara, Jyotirmaie and Kapila, Yvonne L	Periodontal health in the elderly is influenced by numerous factors, including systemic conditions, patient compliance, age-associated changes, and restorative procedures. The numerous comorbidities seen in the elderly necessitate individualized approaches for treatment planning. In this paper, we review how age, comorbidities, oral hygiene, and restorative dental procedures collectively influenc…	2021	treatment planning - older adult - periodontal disease - systemic conditions - patient compliance - age-associated changes - restorative procedures - comorbidities - oral hygiene - preventative treatment - noninvasive treatment - supportive periodontal therapy - maintenance plans - xerostomia - altered wound healing - altered bone physiology - altered microbiome - diminished plaque control - cari…	Periodontology 2000	10.1111/prd.12383	http://dx.doi.org/10.1111/prd.12383
141	Can Our Blood Help Ensure Antimicrobial and Anti-Inflammatory Properties in Oral and Maxillofacial Surgery?	Micko, Lana and Salma, Ilze and Skadins, Ingus and Egle, Karina and Salms, Girts and Dubnika, Arita	In recent decades, the potential of {PRF} has been extensively studied. The number of studies about {PRF} has increased three times since the year 2012, but the full spectrum of its fundamental properties, such as antimicrobial and anti-inflammatory activity, is not clearly described. In oral and maxillofacial surgery, {PRF} is described in alveolar ridge preservation, orthognathic surgery, cleft…	2023	oral and maxillofacial surgery - blood - antimicrobial - prf - alveolar ridge preservation - orthognathic surgery - cleft lip and palate surgery - maxillary sinus augmentation - dental implant placement - structural complexity - inhomogeneous nature - clotting ability - antibacterial agent diffusion - oral microbiome - preparation protocol - methodology - cellular content - bone regeneration - an…	International Journal of Molecular Sciences	10.3390/ijms24021073	http://dx.doi.org/10.3390/ijms24021073
142	Uremic vascular calcification: the pathogenic roles and gastrointestinal decontamination of uremic toxins.	Chao, Chia-Ter and Lin, Shih-Hua	Uremic vascular calcification ({VC}) commonly occurs during advanced chronic kidney disease ({CKD}) and significantly increases cardiovascular morbidity and mortality. Uremic toxins are integral within {VC} pathogenesis, as they exhibit adverse vascular influences ranging from atherosclerosis, vascular inflammation, to {VC}. Experimental removal of these toxins, including small molecular (phospha…	2020	uremic vascular calcification - gastrointestinal decontamination - uremic toxins - chronic kidney disease - cardiovascular morbidity - mortality - atherosclerosis - vascular inflammation - fibroblast growth factor-23 - cytokines - phosphate - trimethylamine-n-oxide - indoxyl sulfate - p-cresyl sulfate - gut microbiota - prebiotics - probiotics - phosphate binders - magnesium - tenapanor	Toxins	10.3390/toxins12120812	http://dx.doi.org/10.3390/toxins12120812
143	Mesenchymal Cells are a Promising -But Still Unsatisfying- Anti- Inflammatory Therapeutic Strategy for Osteoarthritis: A Narrative Review.	Rosini, Sergio and Saviola, Gianantonio and Comini, Laura and Molfetta, Luigi	Osteoarthritis ({OA}) is a chronic disease with both degenerative and inflammatory characteristics, affecting the osteochondral unit with the involvement of cartilage, subchondral bone and periarticular tissues. {OA} can produce chronic pain with neuropathic and inflammatory characteristics, leading to an increased disability. {OA} is secondary to many predisposing factors where the inflammatory …	2023	mesenchymal cells - anti-inflammatory - osteoarthritis - chronic disease - degenerative - inflammatory characteristics - chronic pain - neuropathic - t lymphocytes - neutrophils - phenotype-1 macrophages - phenotype-2 macrophages - tnf-alpha - il-1 inhibitors - oxidized low-density lipoproteins - mesenchymal stem cells - msc - cartilage repair - gut microbiota	Current rheumatology reviews	10.2174/1573397118666220928141624	http://dx.doi.org/10.2174/1573397118666220928141624
144	Probiotic bifidobacteria in managing periodontal disease: A systematic review.	Matsubara, Victor Haruo and Fakhruddin, Kausar Sadia and Ngo, Hien and Samaranayake, Lakshman P	Although various probiotic organisms have been evaluated for their utility in the management of periodontitis, their strain-specific mechanisms of action are still unclear. We aimed to systematically review the effect of bifidobacterial probiotics on periodontopathogens and host immune responses in periodontal diseases. An electronic search of articles published until June 2022 in Medline, {PubMe…	2023	probiotic bifidobacteria - periodontal disease - systematic review - randomized controlled trials - antimicrobial properties - immunomodulation - clinical outcomes - red complex periodontopathogens - pro-inflammatory cytokines - interleukin 1-beta - il-8 - anti-inflammatory cytokines - il-10 - osteoprotegerin - receptor activator of nuclear factor kappa-b ligand - dental plaque - bleeding on prob…	International Dental Journal	10.1016/j.identj.2022.11.018	http://dx.doi.org/10.1016/j.identj.2022.11.018
145	Advancements in lead therapeutic phytochemicals polycystic ovary syndrome: A review.	Luo, Er-Dan and Jiang, Hai-Mei and Chen, Wei and Wang, Yao and Tang, Mi and Guo, Wen-Mei and Diao, Hao-Yang and Cai, Ning-Yuan and Yang, Xiao and Bian, Ying and Xing, Sha-Sha	Polycystic ovary syndrome ({PCOS}) is one of the most common endocrine diseases in women of reproductive age and features complex pathological symptoms and mechanisms. Existing medical treatments have, to some extent, alleviated the deterioration of {PCOS}. However, these strategies only temporarily control symptoms, with a few side effects and no preventive effect. Phytochemicals extracted from …	2022	lead therapeutic phytochemicals - polycystic ovary syndrome - advancements - endocrine diseases - medicinal herbs - traditional chinese medicine - tcm - flavonoids - polyphenols - alkaloids - anti-inflammatory - antioxidation - hormone disorder - insulin resistance - hyperinsulinemia - bioavailability - drug delivery systems - gut microbiota - genetic level	Frontiers in pharmacology	10.3389/fphar.2022.1065243	http://dx.doi.org/10.3389/fphar.2022.1065243
146	[Soy beverages and women's health: evidence review and experts opinion].	Bailón-Uriza, René and Ayala-Méndez, José Antonio and Celis-González, Cuauhtémoc and Chávez-Brambila, Jesús and Hernández Marín, Imelda and Maldonado-Alvarado, Juan de Dios and Montoya-Cossío, Javier and Molina-Segui, Fernanda and May-Hau, Abraham and Riobó Serván, Pilar and Neri-Ruz, Eduardo and Peralta-Sánchez, Antonio and Reyes, Eduardo and Rosado-López, Roger and Santa Rita-Escamilla, Martin …	Soy drinks are an increasingly consumed option within the Western diet. However, there are concerns about potential endocrine disruptor effects and possible impact on women's reproductive health. This review evaluates scientific documents in gynecology and obstetrics under an evidence-based medicine approach. All methods adhered to {PRISMA} 2020 declaration guidelines. The evaluated studies do no…	2023	soy beverages - women's health - evidence review - endocrine disruptor effects - reproductive health - gynecology - obstetrics - prisma 2020 declaration guidelines - early puberty - breast cancer - protective effect - transplacental passage - soy isoflavones - breast milk - body weight - bone health - thyrotropin - tsh - gut microbiota - fermented products	Nutricion hospitalaria : organo oficial de la Sociedad Espanola de Nutricion Parenteral y Enteral	10.20960/nh.04372	http://dx.doi.org/10.20960/nh.04372
147	Neutrophils' Contribution to Periodontitis and Periodontitis-Associated Cardiovascular Diseases.	Bassani, Barbara and Cucchiara, Martina and Butera, Andrea and Kayali, Omar and Chiesa, Alessandro and Palano, Maria Teresa and Olmeo, Francesca and Gallazzi, Matteo and Dellavia, Claudia Paola Bruna and Mortara, Lorenzo and Parisi, Luca and Bruno, Antonino	Neutrophils represent the primary defense against microbial threats playing a pivotal role in maintaining tissue homeostasis. This review examines the multifaceted involvement of neutrophils in periodontitis, a chronic inflammatory condition affecting the supporting structures of teeth summarizing the contribution of neutrophil dysfunction in periodontitis and periodontal-related comorbidities. P…	2023	neutrophils - periodontitis - periodontitis-associated cardiovascular diseases - microbial threats - tissue homeostasis - chronic inflammatory condition - dysbiosis - oral microbiota - antimicrobial peptides - reactive oxygen species - proinflammatory mediators - tissue damage - bone resorption - systemic comorbidities - inflammatory mediators - immune complexes - oxidative stress - local inflamm…	International Journal of Molecular Sciences	10.3390/ijms242015370	http://dx.doi.org/10.3390/ijms242015370
148	Clinical and microbiological findings in patients with peri-implantitis: a cross-sectional study.	Canullo, Luigi and Peñarrocha-Oltra, David and Covani, Ugo and Botticelli, Daniele and Serino, Giovanni and Penarrocha, Miguel	{OBJECTIVE}: The aim of this study was to analyze clinical and microbiological characters in subjects and implants affected and not affected by peri-implantitis. Additionally, same features were analyzed also intra-individually, comparing healthy and diseased implants within the same subject. {MATERIALS} {AND} {METHODS}: A total of 534 patients who received at least 1 implant and coming to routin…	2016	clinical - microbiological - peri-implantitis - cross-sectional study - bleeding on probing - probing pocket depth - pi - quantitative real-time pcr - dental implants - prevalence - plaque - attached gingiva - cemented crowns - bone-augmented sites - microbial composition - neighboring teeth - inadequate oral hygiene - keratinized mucosa - bone regenerative procedures	Clinical oral implants research	10.1111/clr.12557	http://dx.doi.org/10.1111/clr.12557
149	Can physiologic colonic [{18F}]{FDG} uptake in {PET}/{CT} imaging predict response to immunotherapy in metastatic melanoma?	Sachpekidis, Christos and Stein-Thoeringer, Christoph K and Kopp-Schneider, Annette and Weru, Vivienn and Dimitrakopoulou-Strauss, Antonia and Hassel, Jessica C	{AIM}: The development of biomarkers that can reliably and early predict response to immune checkpoint inhibitors ({ICIs}) is crucial in melanoma. In recent years, the gut microbiome has emerged as an important regulator of immunotherapy response, which may, moreover, serve as a surrogate marker and prognosticator in oncological patients under immunotherapy. Aim of the present study is to investi…	2023	can physiologic colonic [18f]fdg uptake in pet/ct imaging predict response to immunotherapy in metastatic melanoma? - colonic fdg uptake - pet/ct - immunotherapy - metastatic melanoma - biomarkers - gut microbiome - immune checkpoint inhibitors - suv - mtv - tlg - clrmean - clrmax - slrmean - slrmax - blrmean - blrmax - lipopolysaccharide - pfs - os	European Journal of Nuclear Medicine and Molecular Imaging	10.1007/s00259-023-06327-9	http://dx.doi.org/10.1007/s00259-023-06327-9
150	[Practical value of microorganisms for forensic purposes (on the example of microbial flora of bony remnants from the historic burial site)].	Sidorova, N A and Lavrukova, O S and Beraya, R F and Popov, V L	Phenotypic signs of dominants isolated from the surface of bony remnants from the historic burial site were analyzed in order to expand data on the biodiversity of microorganisms in the microbial flora of bony remnants and to assess the possibility of using the results of microbiological analysis in the evidence base of forensic examination and forensic archaeology. It was detected that only Deut…	2023	practical value of microorganisms for forensic purposes - microorganisms - forensic examination - forensic archaeology - biodiversity - microbial flora - bone fragments - deuteromycota - eubacteria - micromycetes - biological diversity - decomposition - necrobiome - phenotypic signs - abundance - inter-species competition - recolonization - postmortem microbiome	Sudebno-meditsinskaia ekspertiza	10.17116/sudmed20236602130	http://dx.doi.org/10.17116/sudmed20236602130
151	The Potential Use of Vitamin D3 and Phytochemicals for Their Anti-Ageing Effects.	Santa, Kazuki and Kumazawa, Yoshio and Watanabe, Kenji and Nagaoka, Isao	Unlike other vitamins, vitamin D3 is synthesised in skin cells in the body. Vitamin D3 has been known as a bone-related hormone. Recently, however, it has been considered as an immune vitamin. Vitamin D3 deficiency influences the onset of a variety of diseases. Vitamin D3 regulates the production of proinflammatory cytokines such as tumour necrosis factor-\alpha ({TNF}-\alpha) through binding to …	2024	vitamin d3 - phytochemicals - anti-ageing - bone-related hormone - immune vitamin - proinflammatory cytokines - tnf-alpha - covid-19 - 25-oh-d3 - health-promoting effects - flavonoids - chronic inflammation - obesity - dyslipidaemia - diabetes - heart disease - brain disease - autoimmune diseases - alzheimer's disease - cancer	International Journal of Molecular Sciences	10.3390/ijms25042125	http://dx.doi.org/10.3390/ijms25042125
152	Multiple external root resorptions in a patient with Stage {IV}, Grade C periodontitis and autoimmune diseases: A case report.	Thandi, Beant Singh and Ip, Ho and Hirschfeld, Josefine	{BACKGROUND}: Pathological root resorption affects permanent teeth and is usually triggered by infectious-inflammatory stimuli and/or dental trauma. Periodontitis and traumatic occlusion have been reported as possible causative factors of root resorptions, whilst the impact of systemic diseases is less well understood. This case highlights the need for consideration of multiple risk factors, espe…	2023	multiple external root resorptions - stage iv - grade c periodontitis - pathological root resorption - autoimmune diseases - systemic diseases - dental trauma - periodontitis - traumatic occlusion - risk factors - south asian female - oral lichen planus - apical root resorption - periapical bone loss - periodontal-endodontic lesions - dysbalanced immune response - inflammatory root resorption - l…	Clinical Advances in Periodontics	10.1002/cap.10232	http://dx.doi.org/10.1002/cap.10232
153	Docosahexaenoic Acid Alleviates Trimethylamine-N-oxide-mediated Impairment of Neovascularization in Human Endothelial Progenitor Cells.	Syu, Jia-Ning and Lin, Hung-Yu and Huang, Tun Yu and Lee, Der-Yen and Chiang, En-Pei Isabel and Tang, Feng-Yao	{BACKGROUND}: Human endothelial progenitor cells ({hEPCs}), originating from hemangioblasts in bone marrow ({BM}), migrate into the blood circulation, differentiate into endothelial cells, and could act as an alternative tool for tissue regeneration. In addition, trimethylamine-N-oxide ({TMAO}), one of the gut microbiota metabolites, has been identified as an atherosclerosis risk factor. However,…	2023	docosahexaenoic acid - trimethylamine-n-oxide - neovascularization - human endothelial progenitor cells - hepcs - tmao - scf - akt/endothelial nitric oxide synthase - enos - mapk/erk signaling pathways - microrna - mir-221 - glutathione - gsh - gamma-glutamylcysteine synthetase - gcs - dha - atherosclerosis - gut microbiota - metabolites	Nutrients	10.3390/nu15092190	http://dx.doi.org/10.3390/nu15092190
[truncated: 786 more rows]

## Sheet: References_update_2024-2026
Native bacteria related to the gut-bone axi (2024-2026)
("Gut" AND "Bone") AND ("Bacteria" OR "Microbiota" OR "Strain" OR "Osteogenesis" OR "Osteoclastogenesis" OR "Lactobacillus" OR "Bifidobacterium" OR "Faecalibacterium" OR "Bacteroides" OR "Streptococcus" OR "Clostridium" OR "Eubacterium" OR "Akkermansia" OR "Propionibacterium" OR "Bone Health")
Reference ID	PMID	Title	Authors	Citation	First Author	Journal/Book	Publication Year	Create Date	PMCID	NIHMS ID	DOI	Gut–Bone Axis Relevance (semantic)	Microorganisms (semantic from abstract)	Metabolites / Bioactives (semantic from abstract)	Immune Pathways / Processes (semantic)	Hormones & Receptors (semantic)	Interventions (semantic)
960	39322861	Nutrition and Osteoporosis Prevention	Rizzoli R, Chevalley T.	Curr Osteoporos Rep. 2024 Dec;22(6):515-522. doi: 10.1007/s11914-024-00892-0. Epub 2024 Sep 25.	Rizzoli R	Curr Osteoporos Rep	2024	2024-09-25	PMC11499541		10.1007/s11914-024-00892-0	Yes		polyphenol			exercise; vitamin D; polyphenol; dairy; fermented; tea
[truncated: 394 more rows]
